# Supplementary material for: Ethyl 2-(2-hy­droxy-5-nitro­phen­yl)acetate
Source: Acta Crystallogr Sect E Struct Rep Online. 2011 Jan 29;67(Pt 2):o509. doi: 10.1107/S1600536811000389 (PMC3051587; doi:10.1107/S1600536811000389)
Supplement: Supplementary file 2 [file e-67-0o509-Isup2.hkl]

# 
# h,k,l, Fc-squared, Fo-squared, sigma(Fo-squared) and status flag 
# 
data_I
_shelx_title ' X in P2(1)/c' 
_shelx_refln_list_code          4 
_shelx_F_calc_maximum      173.46 
_exptl_crystal_F_000       472.00 
_reflns_d_resolution_high  0.8293 
 
loop_ 
 _symmetry_equiv_pos_as_xyz 
 'x, y, z' 
 '-x, y+1/2, -z+1/2' 
 '-x, -y, -z' 
 'x, -y-1/2, z-1/2' 
 
_cell_length_a    11.0660 
_cell_length_b    10.8600 
_cell_length_c     8.6970 
_cell_angle_alpha  90.000 
_cell_angle_beta   97.850 
_cell_angle_gamma  90.000 
 
_shelx_F_squared_multiplier     1.000 
 
loop_ 
 _refln_index_h 
 _refln_index_k 
 _refln_index_l 
 _refln_F_squared_calc 
 _refln_F_squared_meas 
 _refln_F_squared_sigma 
 _refln_observed_status 
   1   0   0     1478.19     1673.38     26.23 o 
   2   0   0      543.61      621.44      5.20 o 
   3   0   0     4129.12     4139.06     66.54 o 
   4   0   0     5796.41     5785.63     89.39 o 
   5   0   0      816.17      818.57      9.23 o 
   6   0   0      557.14      609.26      9.06 o 
   7   0   0     3307.30     3470.77     23.50 o 
   8   0   0       94.36       88.50      5.65 o 
   9   0   0      286.00      340.19      9.82 o 
  10   0   0        4.10        3.73      3.39 o 
  11   0   0        9.85       11.16      3.13 o 
  12   0   0       68.60       66.80      6.93 o 
  13   0   0       79.55       87.70      8.03 o 
   1   1   0     1036.08     1175.50     40.70 o 
   2   1   0     1414.28     1714.37      9.45 o 
   3   1   0     6771.52     7344.73    218.28 o 
   4   1   0       63.66       75.93      3.16 o 
   5   1   0       11.70       77.17     47.59 o 
   6   1   0       74.39       90.55      3.87 o 
   7   1   0      113.88      111.80      3.45 o 
   8   1   0       79.38       93.64      3.45 o 
   9   1   0       23.91       25.41      2.52 o 
  10   1   0        5.82        7.55      2.56 o 
  11   1   0        0.07        6.64      4.74 o 
  12   1   0        6.55        6.15      3.17 o 
  13   1   0        0.83        7.19      3.07 o 
   0   2   0     7306.12     8433.98     56.51 o 
   1   2   0     1571.29     1570.60     42.53 o 
   2   2   0     2015.46     2101.56     24.43 o 
   3   2   0       31.23       27.75      1.16 o 
   4   2   0       45.10       45.19      1.83 o 
   5   2   0       11.82       14.78      1.35 o 
   6   2   0      417.93      486.52     14.97 o 
   7   2   0      102.93      116.83      3.94 o 
   8   2   0      126.40      137.64      6.73 o 
   9   2   0        2.52        5.21      3.29 o 
  10   2   0        5.66        4.69      2.62 o 
  11   2   0       66.68       74.76      4.80 o 
  12   2   0        1.65        3.83      2.84 o 
  13   2   0        8.67        7.17      3.54 o 
   1   3   0       73.03       75.91      1.55 o 
   2   3   0     1275.15     1296.19     23.87 o 
   3   3   0      171.10      136.59      4.83 o 
   4   3   0      727.63      828.72     24.79 o 
   5   3   0      201.70      224.45      4.08 o 
   6   3   0       38.80       44.96      2.43 o 
   7   3   0      103.81      116.22      6.72 o 
   8   3   0      131.38      149.79      4.76 o 
   9   3   0       67.86       74.74      5.66 o 
  10   3   0       70.95       77.13      4.83 o 
  11   3   0       88.89       94.69      5.06 o 
  12   3   0        9.70        8.04      3.20 o 
   0   4   0        7.15        5.42      1.79 o 
   1   4   0     1296.79     1265.15     35.79 o 
   2   4   0      260.21      287.41      4.67 o 
   3   4   0     3901.19     4223.85    167.04 o 
   4   4   0      806.08      939.51     30.11 o 
   5   4   0      142.18      128.46      4.14 o 
   6   4   0      135.21      142.10      9.89 o 
   7   4   0        0.96        0.52      2.39 o 
   8   4   0        6.08        7.06      2.99 o 
   9   4   0      106.99      124.14      5.34 o 
  10   4   0      597.70      683.49     11.54 o 
  11   4   0      257.52      281.76      8.14 o 
  12   4   0        2.32        6.20      3.06 o 
   1   5   0     1303.21     1382.40     37.59 o 
   2   5   0     1455.64     1692.79     34.10 o 
   3   5   0      128.94      134.32      6.94 o 
   4   5   0      789.96      901.82     34.15 o 
   5   5   0        6.24        3.01      1.57 o 
   6   5   0        0.05        2.81      2.15 o 
   7   5   0       99.50      122.63      5.34 o 
   8   5   0       64.74       72.74      3.89 o 
   9   5   0      286.31      337.56      8.19 o 
  10   5   0        0.52        2.91      3.60 o 
  11   5   0      139.41      145.79      6.41 o 
  12   5   0        0.82        4.29      3.36 o 
   0   6   0      746.11      773.62      7.41 o 
   1   6   0       43.73       46.55      2.04 o 
   2   6   0       27.49       31.47      1.92 o 
   3   6   0       86.93       93.49      2.84 o 
   4   6   0      654.28      794.44     15.81 o 
   5   6   0       28.27       32.13      2.40 o 
   6   6   0        0.17        1.76      1.76 o 
   7   6   0       27.13       32.59      3.06 o 
   8   6   0       18.24       23.36      3.14 o 
   9   6   0      123.86      144.06      6.02 o 
  10   6   0       97.06       99.07      5.48 o 
  11   6   0      104.98      112.79      5.97 o 
   1   7   0      172.61      157.10      3.62 o 
   2   7   0        1.03        0.84      1.19 o 
   3   7   0        3.40        3.39      1.46 o 
   4   7   0       67.80       72.48      2.96 o 
   5   7   0       37.85       47.48      3.00 o 
   6   7   0       33.97       35.99      2.88 o 
   7   7   0      104.45      115.85      4.95 o 
   8   7   0       65.86       77.07     12.15 o 
   9   7   0       24.56       26.15      4.32 o 
  10   7   0       65.19       77.16      5.13 o 
  11   7   0       14.22       18.21      4.77 o 
   0   8   0     2002.10     2071.70     17.21 o 
   1   8   0       15.86       19.19      1.86 o 
   2   8   0       54.50       61.98      2.98 o 
   3   8   0      127.67      148.70      4.20 o 
   4   8   0      139.22      138.32      4.40 o 
   5   8   0        2.14        0.50      2.11 o 
   6   8   0        5.30        7.20      1.76 o 
   7   8   0      245.98      266.96     11.60 o 
   8   8   0        3.73        5.78      6.93 o 
   9   8   0        6.93       12.75      3.35 o 
  10   8   0        8.53       10.27      3.39 o 
   1   9   0      168.84      181.61     10.22 o 
   2   9   0      103.82      104.90      4.03 o 
   3   9   0       77.65       75.07      6.28 o 
   4   9   0       26.66       25.47      2.87 o 
   5   9   0       50.55       60.99      3.58 o 
   6   9   0       25.95       26.43      4.31 o 
   7   9   0       16.72       19.15      3.57 o 
   8   9   0        9.47        8.98      2.82 o 
   9   9   0        1.43        3.05      3.24 o 
   0  10   0      918.17      872.61     12.75 o 
   1  10   0        0.90        5.15      2.60 o 
   2  10   0       53.92       68.20      5.51 o 
   3  10   0       39.58       44.63      3.38 o 
   4  10   0       17.28       17.66      2.79 o 
   5  10   0        5.47        5.27      2.73 o 
   6  10   0        1.46        1.87      2.90 o 
   7  10   0       50.33       35.88      6.28 o 
   8  10   0        4.92        8.32      3.17 o 
   1  11   0        0.36        0.00      2.96 o 
   2  11   0       10.66       16.03      2.59 o 
   3  11   0       13.21       12.50      2.79 o 
   4  11   0       10.10        7.95      2.76 o 
   5  11   0        1.73        2.54      2.96 o 
   6  11   0        2.25        3.60      6.22 o 
   7  11   0       19.16       17.10      4.67 o 
   0  12   0        2.81        7.12      4.60 o 
   1  12   0        1.50        1.84      2.15 o 
   2  12   0        3.88        0.60      2.54 o 
   3  12   0        4.01        1.76      3.14 o 
   4  12   0        0.29        1.09      2.85 o 
   5  12   0        0.16        5.02      2.52 o 
   1  13   0       18.17       19.30      3.50 o 
 -13   1   1        0.10        0.38      1.80 o 
 -12   1   1        0.91        1.57      1.93 o 
 -11   1   1        0.01        1.78      1.58 o 
 -10   1   1       34.39       35.59      4.58 o 
  -9   1   1       15.27       14.80      3.33 o 
  -8   1   1      107.99       73.29     13.17 o 
  -7   1   1      199.48      153.51     20.93 o 
  -6   1   1       79.84       74.16      5.40 o 
  -5   1   1       56.76       56.34      1.76 o 
  -4   1   1      435.25      342.71     29.67 o 
  -3   1   1      623.36      459.01     41.97 o 
  -2   1   1      846.58      628.43     59.93 o 
  -1   1   1     1266.62     1023.82     88.65 o 
   0   1   1     2997.34     3107.76     34.78 o 
   1   1   1      429.72      448.19      7.07 o 
   2   1   1     2203.43     2275.07     37.36 o 
   3   1   1     4071.34     4220.86    106.27 o 
   4   1   1       86.51       66.15      3.17 o 
   5   1   1      377.75      331.06      7.58 o 
   6   1   1      573.94      477.56     17.34 o 
   7   1   1      131.76      102.41     10.69 o 
   8   1   1        0.05        0.48      1.88 o 
   9   1   1       53.53       49.36      4.23 o 
  10   1   1       47.45       49.36      9.15 o 
  11   1   1        0.61        0.33      3.01 o 
  12   1   1        9.84       13.55      3.03 o 
 -13   2   1        2.40        3.04      2.23 o 
 -12   2   1        0.42        1.48      2.31 o 
 -11   2   1       48.76       42.62      7.78 o 
 -10   2   1        1.42        1.81      1.86 o 
  -9   2   1        1.69        0.14      1.80 o 
  -8   2   1       92.28       83.48      4.07 o 
  -7   2   1      153.68      138.99      5.05 o 
  -6   2   1        0.69        1.36      1.28 o 
  -5   2   1      496.30      393.73     16.81 o 
  -4   2   1      861.68      675.40     29.74 o 
  -3   2   1       33.67       29.91      1.64 o 
  -2   2   1       19.28       24.13      1.46 o 
  -1   2   1      830.97      709.25     29.52 o 
   0   2   1        4.15        4.12      0.58 o 
   1   2   1        0.00        0.16      0.65 o 
   2   2   1      288.00      287.91      2.62 o 
   3   2   1        1.27        1.72      0.87 o 
   4   2   1      139.34      121.23      2.59 o 
   5   2   1      171.02      174.74      3.23 o 
   6   2   1      163.70      125.98      8.45 o 
   7   2   1       35.08       37.93      4.86 o 
   8   2   1       24.62       28.76      2.51 o 
   9   2   1       25.26       24.69      6.46 o 
  10   2   1        0.74        2.60      2.74 o 
  11   2   1        2.34        2.15      8.60 o 
  12   2   1        1.68        0.17      2.80 o 
 -12   3   1        0.41        0.09      5.36 o 
 -11   3   1        2.48        2.53      3.24 o 
 -10   3   1        2.55        4.62      2.86 o 
  -9   3   1       10.02        7.18      2.30 o 
  -8   3   1       34.12       28.58      2.69 o 
  -7   3   1        3.72        5.42      1.76 o 
  -6   3   1      146.07      130.62      4.38 o 
  -5   3   1      170.60      140.67     10.10 o 
  -4   3   1        1.86        3.29      3.08 o 
  -3   3   1        0.06        1.52      0.96 o 
  -2   3   1       24.16       21.44      2.36 o 
  -1   3   1       45.42       45.02      1.33 o 
   0   3   1      849.76      895.14      9.95 o 
   1   3   1      246.26      261.35      5.72 o 
   2   3   1      265.58      262.61      2.48 o 
   3   3   1      438.54      441.51     12.35 o 
   4   3   1       49.59       46.35      2.68 o 
   5   3   1      154.48      156.30      3.00 o 
   6   3   1        0.00        1.24      1.55 o 
   7   3   1        8.11        7.96      1.90 o 
   8   3   1       35.73       31.28      2.67 o 
   9   3   1        4.77        3.69      2.85 o 
  10   3   1       36.48       37.85      3.73 o 
  11   3   1        0.47        3.57      5.25 o 
  12   3   1       12.76       11.99      5.25 o 
 -12   4   1       34.09       32.21      4.90 o 
 -11   4   1       92.26      110.57      5.80 o 
 -10   4   1       36.08       40.25      4.72 o 
  -9   4   1       11.66       17.27      2.94 o 
  -8   4   1        1.00        2.06      2.06 o 
  -7   4   1       15.63       14.70      1.98 o 
  -6   4   1      214.45      208.39      4.63 o 
  -5   4   1      360.52      348.33     13.12 o 
  -4   4   1      105.35      108.60     10.29 o 
  -3   4   1       15.30       10.91      1.66 o 
  -2   4   1      171.24      192.23     11.03 o 
  -1   4   1       27.79       32.55      1.66 o 
   0   4   1       93.29       94.74      1.43 o 
   1   4   1       54.18       43.25      2.37 o 
   2   4   1     1339.06     1375.04     31.35 o 
   3   4   1       43.52       38.21      1.83 o 
   4   4   1        0.27        0.20      0.92 o 
   5   4   1      261.10      200.70     10.58 o 
   6   4   1        0.70        0.62      1.32 o 
   7   4   1        7.41       10.59      2.57 o 
   8   4   1       84.19       74.99      3.86 o 
   9   4   1      278.08      301.50      7.54 o 
  10   4   1        0.19        5.39      9.91 o 
  11   4   1        0.22        4.38      4.38 o 
  12   4   1       12.67       13.19      3.18 o 
 -12   5   1        2.27        0.74      6.39 o 
 -11   5   1       12.54       17.53      7.70 o 
 -10   5   1       13.01       22.37      3.89 o 
  -9   5   1        6.14        8.22      2.98 o 
  -8   5   1        1.22        5.18      5.15 o 
  -7   5   1       48.19       42.88      6.68 o 
  -6   5   1       13.84       12.44      2.70 o 
  -5   5   1      191.72      153.27      3.93 o 
  -4   5   1      184.15      184.47      3.53 o 
  -3   5   1        0.96        1.28      2.24 o 
  -2   5   1      363.75      316.28      4.51 o 
  -1   5   1      349.70      357.60      3.99 o 
   0   5   1     1118.43     1143.57      6.75 o 
   1   5   1      100.17      103.96      2.27 o 
   2   5   1     1740.89     1822.55     62.51 o 
   3   5   1        2.56        0.55      1.31 o 
   4   5   1      126.76      110.92      3.15 o 
   5   5   1       21.03       16.76      1.73 o 
   6   5   1      134.36      117.46     10.53 o 
   7   5   1        2.25        2.11      2.06 o 
   8   5   1        5.74        5.40      2.71 o 
   9   5   1      109.68      102.28      5.15 o 
  10   5   1       41.10       43.70      4.06 o 
  11   5   1        0.20        3.17      3.17 o 
 -11   6   1       42.11       49.84      5.95 o 
 -10   6   1       11.79       18.17      4.21 o 
  -9   6   1      176.09      182.91      6.49 o 
  -8   6   1        4.77        4.91      2.43 o 
  -7   6   1       79.26       71.41      3.69 o 
  -6   6   1        3.39        1.51      1.89 o 
  -5   6   1      335.11      346.28     14.83 o 
  -4   6   1       90.58       78.40      3.45 o 
  -3   6   1       41.87       37.31      2.78 o 
  -2   6   1       24.93       22.50      1.73 o 
  -1   6   1       80.54       67.07      3.31 o 
   0   6   1        9.44       10.86      0.95 o 
   1   6   1       27.42       25.88      1.55 o 
   2   6   1      119.72      123.66      8.99 o 
   3   6   1        2.78        4.33      1.35 o 
   4   6   1      354.03      307.21      7.73 o 
   5   6   1        3.67        4.35      1.76 o 
   6   6   1        8.71        9.94      2.08 o 
   7   6   1        1.03        0.33      2.08 o 
   8   6   1      166.41      177.16      5.79 o 
   9   6   1        9.44       13.36      7.60 o 
  10   6   1      104.52       99.22      5.09 o 
  11   6   1       15.22       22.07      3.32 o 
 -11   7   1        0.19        4.84      4.84 o 
 -10   7   1       31.76       39.58      4.08 o 
  -9   7   1       37.83       32.78      3.83 o 
  -8   7   1       31.53       34.87      3.23 o 
  -7   7   1      156.80      137.70      4.90 o 
  -6   7   1      221.22      194.96      5.43 o 
  -5   7   1        4.01        4.89      1.89 o 
  -4   7   1       28.00       26.31      1.95 o 
  -3   7   1       89.99       73.24      2.88 o 
  -2   7   1      384.09      325.81      5.50 o 
  -1   7   1       79.48       87.93      4.17 o 
   0   7   1      390.02      406.80      4.07 o 
   1   7   1        5.11        4.33      1.94 o 
   2   7   1       35.74       21.63      5.74 o 
   3   7   1      293.56      242.83      4.99 o 
   4   7   1        5.24        2.35      2.50 o 
   5   7   1      133.35      124.65      8.44 o 
   6   7   1       25.20       18.98      2.64 o 
   7   7   1      247.27      226.52      6.19 o 
   8   7   1        0.26        1.68      2.61 o 
   9   7   1       21.24       22.74      3.30 o 
  10   7   1       67.16       67.00      4.51 o 
 -10   8   1        6.11        2.47      3.21 o 
  -9   8   1       38.54       41.33      4.06 o 
  -8   8   1        0.04        2.72      2.72 o 
  -7   8   1      356.21      336.76     24.64 o 
  -6   8   1        1.87        2.40      4.45 o 
  -5   8   1      195.22      164.16      5.04 o 
  -4   8   1      554.60      450.56      7.39 o 
  -3   8   1      214.05      187.52      4.87 o 
  -2   8   1      661.38      522.92     13.54 o 
  -1   8   1      460.04      432.75     16.26 o 
   0   8   1      127.34      104.28      3.73 o 
   1   8   1       43.34       35.00      2.48 o 
   2   8   1       43.54       41.76      2.64 o 
   3   8   1        2.62        2.19      1.88 o 
   4   8   1        6.04        6.15      4.65 o 
   5   8   1      213.53      168.68      5.18 o 
   6   8   1       63.16       66.48      8.40 o 
   7   8   1       66.04       65.67      3.86 o 
   8   8   1       50.67       41.69      3.75 o 
   9   8   1        3.80        4.80      2.61 o 
  10   8   1        6.71        2.82      3.33 o 
  -9   9   1       11.52       14.26      3.31 o 
  -8   9   1       19.42       20.50      5.33 o 
  -7   9   1       56.72       63.60      4.18 o 
  -6   9   1       37.40       33.37      3.52 o 
  -5   9   1       24.58       25.19      2.77 o 
  -4   9   1       52.72       50.52      3.16 o 
  -3   9   1        0.00        1.43      1.99 o 
  -2   9   1      126.82      130.70      5.66 o 
  -1   9   1      758.53      683.86      9.05 o 
   0   9   1      209.87      182.98      5.21 o 
   1   9   1        0.12        0.47      2.03 o 
   2   9   1       46.17       45.07      3.02 o 
   3   9   1       64.05       72.63      3.75 o 
   4   9   1        2.55        5.07      2.08 o 
   5   9   1       40.07       36.15      3.78 o 
   6   9   1        9.72        4.37      2.68 o 
   7   9   1       35.94       30.40      5.42 o 
   8   9   1        1.63        1.92      4.36 o 
   9   9   1       13.02       12.07      6.25 o 
  -8  10   1       60.72       49.91      4.08 o 
  -7  10   1        1.90        2.75      3.51 o 
  -6  10   1      100.29       93.34      4.45 o 
  -5  10   1       45.93       39.50      4.96 o 
  -4  10   1        1.92        0.58      2.27 o 
  -3  10   1       43.76       43.59      3.12 o 
  -2  10   1      320.78      309.44      6.83 o 
  -1  10   1      768.05      717.50     10.28 o 
   0  10   1       99.29       96.76      3.75 o 
   1  10   1        3.64        3.95      2.22 o 
   2  10   1       18.74       18.80      2.61 o 
   3  10   1       74.59       70.92      4.13 o 
   4  10   1       19.68       16.48      3.44 o 
   5  10   1       84.50       83.77      4.63 o 
   6  10   1      135.34      124.31      5.28 o 
   7  10   1        6.70        3.06      2.91 o 
   8  10   1        2.32        5.54      5.08 o 
  -7  11   1       12.58        8.16      2.76 o 
  -6  11   1       13.93       10.29      2.62 o 
  -5  11   1        8.55        7.03      3.36 o 
  -4  11   1       32.51       30.12      7.08 o 
  -3  11   1        0.00        0.89      2.74 o 
  -2  11   1       40.90       43.33      3.83 o 
  -1  11   1       95.29       97.02      6.16 o 
   0  11   1        3.24        2.37      1.72 o 
   1  11   1        1.33        0.44      2.82 o 
   2  11   1        1.80        2.40      2.45 o 
   3  11   1       58.21       48.13      3.61 o 
   4  11   1        7.40        7.59      2.08 o 
   5  11   1        1.08        1.70      2.80 o 
   6  11   1        7.47        7.73      6.70 o 
  -5  12   1        5.88        6.83      2.08 o 
  -4  12   1        5.45        8.33      2.96 o 
  -3  12   1        0.31        2.98      2.76 o 
  -2  12   1        0.12        1.75      2.31 o 
  -1  12   1       46.91       42.76      3.40 o 
   0  12   1        8.38        5.38      2.45 o 
   1  12   1        1.86        2.14      2.68 o 
   2  12   1      142.94      147.38      5.87 o 
   3  12   1        1.40        1.96      2.81 o 
   4  12   1       45.14       48.92      4.22 o 
  -1  13   1        0.81        0.12      2.42 o 
   0  13   1       12.54       14.57      2.10 o 
 -13   0   2        3.64        3.88      2.52 o 
 -12   0   2        0.01        2.90      2.90 o 
 -11   0   2        5.39        5.72      3.55 o 
 -10   0   2      176.75      144.26      6.72 o 
  -9   0   2      206.68      219.85      7.26 o 
  -8   0   2       22.45       19.28      2.75 o 
  -7   0   2      258.73      207.84      5.70 o 
  -6   0   2      130.60      147.07      4.57 o 
  -5   0   2     2069.91     2025.23     14.08 o 
  -4   0   2     2575.65     2578.91     14.71 o 
  -3   0   2    20202.34    20743.21    160.38 o 
  -2   0   2     2628.72     2858.75     55.34 o 
  -1   0   2     3037.56     3326.65     56.40 o 
   0   0   2     2114.03     2020.12     29.29 o 
   1   0   2     4027.96     4745.84     71.99 o 
   2   0   2      656.12      717.74      7.22 o 
   3   0   2     8772.50     8945.17    112.10 o 
   4   0   2     1634.02     1730.17     12.97 o 
   5   0   2      702.28      765.17      9.70 o 
   6   0   2       49.59       45.26      3.11 o 
   7   0   2       46.75       41.43      3.51 o 
   8   0   2       17.40       21.77      3.02 o 
   9   0   2       10.27        7.81      2.50 o 
  10   0   2        2.90        1.28      3.18 o 
  11   0   2       13.93       18.88      4.48 o 
  12   0   2        4.43        5.61      3.75 o 
 -13   1   2       11.94        7.04      2.77 o 
 -12   1   2        9.14        9.20      3.17 o 
 -11   1   2       99.07       99.32      4.75 o 
 -10   1   2      220.08      236.98      6.06 o 
  -9   1   2      222.11      230.79      5.51 o 
  -8   1   2       76.99       73.19      3.15 o 
  -7   1   2      304.03      331.84      6.95 o 
  -6   1   2      156.76      177.35     14.18 o 
  -5   1   2      428.36      416.60      7.19 o 
  -4   1   2        4.79        5.47      1.66 o 
  -3   1   2     1942.90     2238.78    162.37 o 
  -2   1   2    30087.79    31612.50   2584.20 o 
  -1   1   2     1096.81     1395.57    227.20 o 
   0   1   2     1245.10     1287.25     28.16 o 
   1   1   2      420.00      429.22     14.76 o 
   2   1   2     7910.38     8548.47    207.80 o 
   3   1   2        4.81        4.08      0.92 o 
   4   1   2      285.24      322.57      4.30 o 
   5   1   2     2134.11     2464.91     14.28 o 
   6   1   2       81.12       88.39      6.44 o 
   7   1   2      141.63      120.61      7.35 o 
   8   1   2        0.45        0.14      2.47 o 
   9   1   2       29.59       28.32      3.02 o 
  10   1   2       11.12       13.21      2.63 o 
  11   1   2       62.60       63.17      4.33 o 
  12   1   2       47.95       50.07      3.74 o 
 -13   2   2        0.02        1.59      3.15 o 
 -12   2   2        0.03        2.19      3.09 o 
 -11   2   2        0.40        0.31      3.75 o 
 -10   2   2       64.81       60.57      3.93 o 
  -9   2   2       35.65       41.15      3.02 o 
  -8   2   2       18.53       19.91      2.24 o 
  -7   2   2      282.40      290.79      8.87 o 
  -6   2   2       22.09       23.09      1.69 o 
  -5   2   2        0.02        1.31      1.03 o 
  -4   2   2       78.16       94.63      7.28 o 
  -3   2   2     3413.11     3517.48    338.70 o 
  -2   2   2      705.28      882.52     52.18 o 
  -1   2   2      182.39      202.76      4.92 o 
   0   2   2     2198.40     2529.14     82.24 o 
   1   2   2      467.54      491.77     48.81 o 
   2   2   2     1064.35     1207.58     22.00 o 
   3   2   2      334.43      364.46      4.67 o 
   4   2   2       81.31       94.80      3.22 o 
   5   2   2     1800.08     2066.51     20.60 o 
   6   2   2      318.77      382.94      5.81 o 
   7   2   2       73.21       71.81      5.99 o 
   8   2   2      286.38      331.29      6.46 o 
   9   2   2      157.62      160.09      5.25 o 
  10   2   2       32.88       28.88      3.34 o 
  11   2   2       29.26       28.01      3.43 o 
  12   2   2       15.63       15.88      3.21 o 
 -12   3   2      116.49      112.24      6.05 o 
 -11   3   2       17.00       25.27      3.32 o 
 -10   3   2        1.90        1.49      2.13 o 
  -9   3   2        0.00        2.31      2.16 o 
  -8   3   2       12.91       13.78      2.11 o 
  -7   3   2       75.44       82.46      3.27 o 
  -6   3   2      135.89      144.30      7.55 o 
  -5   3   2      171.05      162.95     10.68 o 
  -4   3   2      707.56      824.65     55.01 o 
  -3   3   2      105.28      130.71     12.20 o 
  -2   3   2       14.19       12.89      2.26 o 
  -1   3   2       11.21       10.93      1.04 o 
   0   3   2      168.36      180.26      4.28 o 
   1   3   2     1782.49     1975.04    132.52 o 
   2   3   2      175.37      205.68      4.52 o 
   3   3   2       23.47       25.52      2.86 o 
   4   3   2       85.90       93.87      2.65 o 
   5   3   2      113.69      124.00      3.97 o 
   6   3   2        2.56        4.22      1.49 o 
   7   3   2       31.20       34.08      3.10 o 
   8   3   2      359.43      377.65      7.32 o 
   9   3   2      133.26      137.35      4.94 o 
  10   3   2        1.08        2.62      2.62 o 
  11   3   2        1.11        5.49      2.51 o 
  12   3   2        0.26        0.62      2.84 o 
 -12   4   2        3.33       11.12      3.74 o 
 -11   4   2       31.12       34.70      4.06 o 
 -10   4   2       37.37       44.05      3.76 o 
  -9   4   2       14.75       17.87      2.74 o 
  -8   4   2        4.64        5.44      2.47 o 
  -7   4   2       43.89       46.27      4.12 o 
  -6   4   2     1816.40     2104.54     66.18 o 
  -5   4   2      117.49      137.11      6.93 o 
  -4   4   2      421.12      459.48     12.35 o 
  -3   4   2      568.35      644.97     35.72 o 
  -2   4   2     1745.07     1803.11     35.62 o 
  -1   4   2       60.88       74.18      3.48 o 
   0   4   2     2358.30     2932.28    127.50 o 
   1   4   2       36.35       41.92      1.87 o 
   2   4   2      532.72      530.00     17.35 o 
   3   4   2       26.96       28.47      2.74 o 
   4   4   2        0.00        1.55      1.16 o 
   5   4   2      786.98      848.97     18.39 o 
   6   4   2       56.44       62.14      3.09 o 
   7   4   2      904.11      943.74     29.90 o 
   8   4   2      175.54      181.65      5.65 o 
   9   4   2        0.69        0.52      2.74 o 
  10   4   2        0.93        0.50      2.65 o 
  11   4   2        0.65        0.03      4.32 o 
 -12   5   2      143.25      144.64     17.06 o 
 -11   5   2       31.02       33.15      4.47 o 
 -10   5   2        0.93        1.85      2.88 o 
  -9   5   2       60.56       57.41      3.96 o 
  -8   5   2        5.47        7.22      5.06 o 
  -7   5   2       30.00       39.18      2.61 o 
  -6   5   2      401.13      430.61     13.05 o 
  -5   5   2      450.42      559.98     46.91 o 
  -4   5   2      203.76      200.33     13.41 o 
  -3   5   2       78.45       99.13      6.35 o 
  -2   5   2       93.03      111.89      4.88 o 
  -1   5   2       76.70       93.08      4.00 o 
   0   5   2        6.24        7.11      0.99 o 
   1   5   2     1610.86     1888.33     98.95 o 
   2   5   2     2063.49     2481.09     74.45 o 
   3   5   2        2.79        3.70      1.25 o 
   4   5   2        3.18        0.95      1.34 o 
   5   5   2       14.51       13.91      5.98 o 
   6   5   2       16.10       13.39      2.26 o 
   7   5   2       65.04       65.33      4.23 o 
   8   5   2      646.27      648.33     17.13 o 
   9   5   2      318.12      321.79      7.79 o 
  10   5   2       25.21       25.93      3.54 o 
  11   5   2       26.72       30.44      3.43 o 
 -11   6   2        0.14        1.92      3.46 o 
 -10   6   2       21.60       25.00      4.76 o 
  -9   6   2        6.12        6.82      4.14 o 
  -8   6   2        1.08        1.58      2.62 o 
  -7   6   2        2.66        4.72      2.25 o 
  -6   6   2      385.90      406.13      7.01 o 
  -5   6   2       83.95       85.51      4.74 o 
  -4   6   2      164.61      183.87      5.27 o 
  -3   6   2      191.77      208.13      8.81 o 
  -2   6   2       57.24       56.60      2.52 o 
  -1   6   2      652.98      727.89     11.29 o 
   0   6   2     1099.59     1176.54     13.91 o 
   1   6   2        9.43        8.49      1.42 o 
   2   6   2       88.72      112.72      7.40 o 
   3   6   2      622.53      703.68     26.69 o 
   4   6   2        4.31        4.11      1.50 o 
   5   6   2        5.08        5.66      1.94 o 
   6   6   2       39.62       46.93      3.17 o 
   7   6   2      308.04      344.21     11.36 o 
   8   6   2      248.62      260.39      6.90 o 
   9   6   2       35.30       43.62      3.52 o 
  10   6   2       21.67       25.38      3.45 o 
  11   6   2       14.56       13.28      3.10 o 
 -11   7   2        8.70       16.28      3.56 o 
 -10   7   2        1.36        0.60      3.12 o 
  -9   7   2       23.72       19.86      3.61 o 
  -8   7   2        4.47        7.60      3.79 o 
  -7   7   2       99.31      118.24      4.87 o 
  -6   7   2       44.63       47.70      3.23 o 
  -5   7   2       12.91       15.99      2.85 o 
  -4   7   2       79.41       95.96      3.54 o 
  -3   7   2        0.00        2.48      1.53 o 
  -2   7   2      112.78      110.94      3.52 o 
  -1   7   2      159.95      192.57      4.43 o 
   0   7   2        0.96        2.08      1.14 o 
   1   7   2      111.63      127.37      4.11 o 
   2   7   2        6.80        7.41      1.79 o 
   3   7   2       29.41       25.63      2.22 o 
   4   7   2       21.19       22.99      2.10 o 
   5   7   2      135.30      116.19      4.11 o 
   6   7   2       39.75       47.22      3.95 o 
   7   7   2        6.12        3.97      2.47 o 
   8   7   2       22.09       18.13      3.97 o 
   9   7   2        2.33        6.61      3.93 o 
  10   7   2        0.46        3.50      2.80 o 
 -10   8   2       46.55       38.54      4.27 o 
  -9   8   2        1.03        1.36      5.76 o 
  -8   8   2        0.89        1.07      4.88 o 
  -7   8   2        0.11        0.91      2.21 o 
  -6   8   2        2.34        4.66      2.16 o 
  -5   8   2       51.09       51.69      3.47 o 
  -4   8   2      175.21      196.22      5.10 o 
  -3   8   2      373.13      389.12     11.06 o 
  -2   8   2        4.86        6.10      2.97 o 
  -1   8   2       17.04       13.41      2.22 o 
   0   8   2       18.81       21.68      1.62 o 
   1   8   2        5.88        8.04      1.91 o 
   2   8   2       24.56       31.19      2.50 o 
   3   8   2       15.65       10.36      2.25 o 
   4   8   2       40.89       31.98      2.73 o 
   5   8   2       18.80       16.29      2.60 o 
   6   8   2        2.58        3.40      4.15 o 
   7   8   2        4.05        4.27      2.46 o 
   8   8   2        7.44        8.58      2.43 o 
   9   8   2        0.04        2.68      2.68 o 
  -9   9   2       20.46       20.31      3.38 o 
  -8   9   2        2.14        5.84      5.00 o 
  -7   9   2       96.22      117.60      5.35 o 
  -6   9   2       15.60       22.22      3.03 o 
  -5   9   2       74.29       80.89      4.57 o 
  -4   9   2      501.40      618.20     31.32 o 
  -3   9   2       70.47       82.36      4.21 o 
  -2   9   2     1571.07     1783.06     15.02 o 
  -1   9   2       33.45       37.40      3.38 o 
   0   9   2        0.04        0.40      1.45 o 
   1   9   2        9.47       14.80      2.44 o 
   2   9   2      178.03      197.24      5.66 o 
   3   9   2       55.19       68.14      3.81 o 
   4   9   2       13.75       21.20      3.41 o 
   5   9   2      239.27      199.34      6.14 o 
   6   9   2        7.01        7.95      3.01 o 
   7   9   2       15.54       15.03      2.83 o 
   8   9   2        3.35        8.09      2.66 o 
  -8  10   2        7.25       12.34      3.01 o 
  -7  10   2        5.06        8.13      3.07 o 
  -6  10   2       10.92       10.42      2.82 o 
  -5  10   2        8.32        6.87      2.38 o 
  -4  10   2       32.85       37.60      9.15 o 
  -3  10   2       69.58       52.78      3.86 o 
  -2  10   2      112.78      133.72      6.15 o 
  -1  10   2       17.76       21.05      3.27 o 
   0  10   2       90.62      109.52      3.23 o 
   1  10   2      127.21      141.28      5.53 o 
   2  10   2       20.02       33.82      6.06 o 
   3  10   2       75.33       64.22      3.81 o 
   4  10   2        0.64        2.75      2.51 o 
   5  10   2       32.25       32.47      3.47 o 
   6  10   2        7.87        3.64      2.95 o 
   7  10   2        7.69        6.87      2.74 o 
  -7  11   2        7.81        8.31      2.13 o 
  -6  11   2        5.32        6.22      2.69 o 
  -5  11   2        0.10        0.04      2.37 o 
  -4  11   2        7.64        8.76      2.67 o 
  -3  11   2       12.55       15.03      3.24 o 
  -2  11   2       47.43       39.86      5.75 o 
  -1  11   2        0.00        2.83      2.45 o 
   0  11   2        0.76        0.75      1.83 o 
   1  11   2       31.22       37.14      3.53 o 
   2  11   2       21.17       19.61      3.30 o 
   3  11   2        0.76        0.95      2.48 o 
   4  11   2        6.91        6.75      5.17 o 
   5  11   2       13.63       10.68      3.02 o 
   6  11   2        0.00        1.28      2.64 o 
  -5  12   2        4.03        2.80      3.94 o 
  -4  12   2        5.08        0.17      2.74 o 
  -3  12   2        6.77        6.35      2.08 o 
  -2  12   2        5.30        3.16      2.64 o 
  -1  12   2        2.03        3.20      3.34 o 
   0  12   2       39.17       37.77      2.76 o 
   1  12   2       11.41       12.53      2.72 o 
   2  12   2       18.82       21.37      6.15 o 
   3  12   2       16.70       19.05      3.64 o 
   4  12   2        6.88       11.03      3.02 o 
 -13   1   3        1.20        2.04      2.77 o 
 -12   1   3        1.70        0.63      3.14 o 
 -11   1   3       48.06       46.04      3.87 o 
 -10   1   3        0.95        0.09      2.80 o 
  -9   1   3       34.81       21.19      8.86 o 
  -8   1   3       35.84       36.42      2.66 o 
  -7   1   3       23.42       21.18      2.07 o 
  -6   1   3       36.38       45.78      5.70 o 
  -5   1   3       46.92       41.66      2.08 o 
  -4   1   3       67.67       73.48     10.61 o 
  -3   1   3        8.39       14.04      3.93 o 
  -2   1   3       68.30       59.63     13.44 o 
  -1   1   3       39.79       40.69     11.73 o 
   0   1   3       29.79       28.39      1.52 o 
   1   1   3       20.96       20.35      3.21 o 
   2   1   3      330.17      296.82     51.77 o 
   3   1   3      157.14      117.84     15.18 o 
   4   1   3       14.09       15.32      1.69 o 
   5   1   3      349.43      303.10     20.84 o 
   6   1   3      213.11      205.61      8.40 o 
   7   1   3        0.79        0.45      1.78 o 
   8   1   3       36.89       32.76      4.13 o 
   9   1   3       21.87       26.21      6.24 o 
  10   1   3        1.17        1.59      2.76 o 
  11   1   3        4.11        0.21      2.94 o 
  12   1   3        3.46        0.57      2.91 o 
 -13   2   3        7.22       11.19      3.62 o 
 -12   2   3       10.84       10.62      3.41 o 
 -11   2   3       25.49       31.68      8.25 o 
 -10   2   3        4.38        0.84      4.00 o 
  -9   2   3        4.10        4.33      2.17 o 
  -8   2   3      104.02       95.41      3.75 o 
  -7   2   3       79.00       65.77      2.87 o 
  -6   2   3       33.38       30.11      4.52 o 
  -5   2   3      282.15      259.29     29.44 o 
  -4   2   3     1078.16      939.12     93.57 o 
  -3   2   3       40.25       39.34      4.04 o 
  -2   2   3       60.97       43.25      5.61 o 
  -1   2   3      128.22       95.54     11.02 o 
   0   2   3      271.90      216.57      2.48 o 
   1   2   3      181.67      182.15      2.39 o 
   2   2   3       91.55       90.63      2.01 o 
   3   2   3       16.08       14.86      1.29 o 
   4   2   3       35.69       30.75      1.82 o 
   5   2   3      140.03      122.54      3.38 o 
   6   2   3       13.65       12.19      1.99 o 
   7   2   3        0.43        0.61      1.72 o 
   8   2   3       31.96       29.39      2.96 o 
   9   2   3       15.64       12.50      3.01 o 
  10   2   3        2.06        3.48      2.46 o 
  11   2   3        0.28        1.09      2.42 o 
 -12   3   3        1.19        0.18      3.40 o 
 -11   3   3       17.13       18.64      5.05 o 
 -10   3   3       38.77       32.49      3.28 o 
  -9   3   3       31.10       27.49      2.85 o 
  -8   3   3        0.06        0.98      1.93 o 
  -7   3   3        3.64        3.50      1.86 o 
  -6   3   3      433.87      381.70     31.90 o 
  -5   3   3      344.25      284.02     26.60 o 
  -4   3   3       73.73       60.82      2.22 o 
  -3   3   3      568.49      433.36     36.95 o 
  -2   3   3     1155.66      887.29     74.80 o 
  -1   3   3      246.61      204.59      7.35 o 
   0   3   3      523.01      418.11      6.46 o 
   1   3   3       26.37       16.05      3.85 o 
   2   3   3      150.96      147.89      2.49 o 
   3   3   3       15.92       14.76      1.29 o 
   4   3   3      302.49      310.51      6.98 o 
   5   3   3      229.47      230.58      4.01 o 
   6   3   3       99.77       86.03      3.47 o 
   7   3   3      444.67      418.36      7.36 o 
   8   3   3       90.62       71.98      3.99 o 
   9   3   3       10.44       12.10      2.59 o 
  10   3   3       13.71       12.11      2.79 o 
  11   3   3       25.65       23.79      3.71 o 
 -12   4   3        0.40        1.65      3.06 o 
 -11   4   3        0.00        1.05      4.26 o 
 -10   4   3        4.15        1.05      3.88 o 
  -9   4   3        2.61        2.38      2.31 o 
  -8   4   3       47.06       42.63      3.99 o 
  -7   4   3       53.90       51.04      5.27 o 
  -6   4   3        7.61        6.88      1.84 o 
  -5   4   3       59.04       52.48      2.43 o 
  -4   4   3       29.62       23.46      1.54 o 
  -3   4   3       13.36        9.89      1.46 o 
  -2   4   3      226.83      194.69      7.31 o 
  -1   4   3      486.21      388.85      5.11 o 
   0   4   3       25.26       24.61      1.38 o 
   1   4   3       15.24       14.59      1.61 o 
   2   4   3       24.62       17.12      3.34 o 
   3   4   3       61.46       58.53      2.48 o 
   4   4   3      113.96      104.57      3.27 o 
   5   4   3       56.14       47.47      3.07 o 
   6   4   3       21.63       17.07      2.54 o 
   7   4   3        0.61        0.88      2.61 o 
   8   4   3        4.22        1.16      5.02 o 
   9   4   3        0.39        2.24      2.43 o 
  10   4   3       33.61       23.39      3.44 o 
  11   4   3        0.04        0.62      2.63 o 
 -12   5   3        0.69        3.71      3.29 o 
 -11   5   3       14.14       17.00      3.50 o 
 -10   5   3       14.50       16.94      2.77 o 
  -9   5   3       13.73       10.71      3.32 o 
  -8   5   3        0.01        3.73      2.15 o 
  -7   5   3      211.81      197.29      5.89 o 
  -6   5   3        4.93        6.95      2.01 o 
  -5   5   3        2.06        4.29      3.99 o 
  -4   5   3       16.03       16.93      1.72 o 
  -3   5   3      509.16      440.66     11.51 o 
  -2   5   3      103.44      103.97      4.19 o 
  -1   5   3      110.48      101.62      3.51 o 
   0   5   3      312.52      313.76      5.11 o 
   1   5   3      560.81      512.08     14.33 o 
   2   5   3        2.56        0.78      1.32 o 
   3   5   3      226.42      179.46      4.24 o 
   4   5   3        1.33        0.00      1.47 o 
   5   5   3      260.28      218.21      7.15 o 
   6   5   3      146.95      128.72      4.47 o 
   7   5   3      248.59      253.52      6.31 o 
   8   5   3      128.79      115.35     11.69 o 
   9   5   3        0.54        1.75      3.12 o 
  10   5   3        6.21        3.70      3.03 o 
  11   5   3        0.01        2.69      2.69 o 
 -11   6   3        0.01        3.87      3.03 o 
 -10   6   3       12.87       15.77      3.72 o 
  -9   6   3       10.32        8.61      2.73 o 
  -8   6   3        3.35        2.18      2.64 o 
  -7   6   3        0.06        0.30      2.00 o 
  -6   6   3       43.72       39.78      9.20 o 
  -5   6   3        0.40        0.31      1.78 o 
  -4   6   3        2.80        5.88      1.55 o 
  -3   6   3       14.36       15.27      1.76 o 
  -2   6   3       50.76       47.36      2.21 o 
  -1   6   3        2.11        0.16      1.58 o 
   0   6   3      299.28      254.03      3.52 o 
   1   6   3       85.00       84.87      3.89 o 
   2   6   3        1.50        1.20      3.20 o 
   3   6   3       18.47       12.82      2.81 o 
   4   6   3       48.16       44.35      2.62 o 
   5   6   3        1.94        1.83      1.73 o 
   6   6   3        5.40        6.03      2.26 o 
   7   6   3        7.84        6.16      2.62 o 
   8   6   3        0.96        0.42      2.29 o 
   9   6   3       24.91       22.13      3.03 o 
  10   6   3        0.10        4.18      2.98 o 
 -11   7   3        1.84        3.23      3.23 o 
 -10   7   3       14.12       12.04      3.31 o 
  -9   7   3        0.42        0.69      3.13 o 
  -8   7   3        0.58        0.34      2.68 o 
  -7   7   3      108.20      108.14      4.88 o 
  -6   7   3       41.74       35.56      3.12 o 
  -5   7   3        2.67        5.07      3.21 o 
  -4   7   3      141.40      146.26     13.13 o 
  -3   7   3       15.33       15.05      4.74 o 
  -2   7   3      183.07      169.65      5.24 o 
  -1   7   3        3.85        1.77      1.59 o 
   0   7   3       63.23       62.06      2.12 o 
   1   7   3       50.10       50.33      2.78 o 
   2   7   3        1.14        2.44      1.61 o 
   3   7   3       29.71       22.90      2.26 o 
   4   7   3      103.24       88.15      5.37 o 
   5   7   3        1.71        0.51      2.09 o 
   6   7   3      128.49      119.49      5.11 o 
   7   7   3       36.82       34.89      3.14 o 
   8   7   3        0.00        1.05      2.37 o 
   9   7   3       18.39       13.43      3.04 o 
 -10   8   3        2.71        0.90      3.05 o 
  -9   8   3       13.02       15.43      3.34 o 
  -8   8   3       71.02       70.90      4.76 o 
  -7   8   3       22.92       24.98      2.96 o 
  -6   8   3        0.56        3.69      4.13 o 
  -5   8   3       30.99       23.10      3.22 o 
  -4   8   3     1594.42     1482.01     34.26 o 
  -3   8   3      131.20      125.72     17.16 o 
  -2   8   3      462.98      370.41     12.88 o 
  -1   8   3      475.26      416.10      7.36 o 
   0   8   3       34.08       29.53      1.96 o 
   1   8   3        0.74        0.13      1.74 o 
   2   8   3       15.20       16.50      2.20 o 
   3   8   3       28.88       23.68      2.65 o 
   4   8   3        5.53        5.94      2.73 o 
   5   8   3       49.89       48.29      3.35 o 
   6   8   3       28.37       30.36      2.51 o 
   7   8   3       19.26       20.21      2.68 o 
   8   8   3        7.11        3.10      3.99 o 
   9   8   3       48.25       42.95      3.91 o 
  -9   9   3       26.29       19.43      3.68 o 
  -8   9   3       17.17       22.25      3.37 o 
  -7   9   3       28.10       30.57      3.74 o 
  -6   9   3       79.80       69.72      4.53 o 
  -5   9   3       40.59       50.80      5.05 o 
  -4   9   3      673.52      683.85     26.91 o 
  -3   9   3      303.34      336.42      7.21 o 
  -2   9   3      358.46      346.59     10.26 o 
  -1   9   3       46.43       53.84      3.60 o 
   0   9   3       42.31       41.31      2.19 o 
   1   9   3        0.68        6.14      2.49 o 
   2   9   3      123.98      112.28      7.46 o 
   3   9   3      169.28      138.64      5.08 o 
   4   9   3       95.44       89.91      4.44 o 
   5   9   3        0.05        0.90      2.36 o 
   6   9   3        1.54        1.11      3.82 o 
   7   9   3       31.49       28.45      3.23 o 
   8   9   3       15.87       14.61      2.99 o 
  -8  10   3        3.60        2.75      3.44 o 
  -7  10   3       65.60       63.52      4.39 o 
  -6  10   3       16.02       16.37      4.82 o 
  -5  10   3      111.83      105.11     13.51 o 
  -4  10   3        7.91        9.05      2.26 o 
  -3  10   3        0.42        2.75      2.75 o 
  -2  10   3       18.62       18.29      2.97 o 
  -1  10   3        6.18        6.78      2.67 o 
   0  10   3        5.78        2.31      1.95 o 
   1  10   3       52.97       54.76      3.62 o 
   2  10   3       92.83       86.75      4.29 o 
   3  10   3       24.25       26.01      3.55 o 
   4  10   3        2.58        2.08      4.11 o 
   5  10   3        3.42        6.93      3.67 o 
   6  10   3        9.81        6.14      2.79 o 
   7  10   3        2.69        3.47      2.66 o 
  -6  11   3       59.50       53.56      4.23 o 
  -5  11   3        1.37        7.21      2.84 o 
  -4  11   3      118.52      135.67      6.92 o 
  -3  11   3      206.71      191.71      9.68 o 
  -2  11   3        0.05        5.82      2.60 o 
  -1  11   3        1.08        1.13      3.70 o 
   0  11   3       25.41       20.77      2.47 o 
   1  11   3       60.22       50.76      3.87 o 
   2  11   3       32.66       30.30      6.54 o 
   3  11   3        0.00        1.56      2.65 o 
   4  11   3       99.24       75.87      6.19 o 
   5  11   3        0.18        2.66      2.66 o 
  -4  12   3        7.48       11.13      3.15 o 
  -3  12   3        0.70        1.82      2.78 o 
  -2  12   3        0.22        0.16      2.91 o 
  -1  12   3      124.72      141.82      5.87 o 
   0  12   3        6.31        7.01      2.17 o 
   1  12   3       16.87       17.69      3.25 o 
   2  12   3        6.86        7.38      2.65 o 
   3  12   3        9.89        4.08      3.09 o 
 -12   0   4       36.92       37.80      5.48 o 
 -11   0   4        7.00       14.91      4.04 o 
 -10   0   4        4.14        4.34      3.40 o 
  -9   0   4      194.00      214.27      7.92 o 
  -8   0   4      903.90      955.23     14.58 o 
  -7   0   4       30.14       32.50      3.77 o 
  -6   0   4     1427.07     1517.09     15.33 o 
  -5   0   4      376.72      417.52      7.85 o 
  -4   0   4     1710.65     1762.84     14.77 o 
  -3   0   4      105.21      114.97      5.03 o 
  -2   0   4      926.48      984.06     10.14 o 
  -1   0   4      354.98      368.83      6.33 o 
   0   0   4      480.74      406.22      6.30 o 
   1   0   4      495.40      595.78      8.85 o 
   2   0   4      223.96      208.67      5.00 o 
   3   0   4     1351.24     1443.96     12.83 o 
   4   0   4      389.06      366.00      7.32 o 
   5   0   4      248.24      252.60      6.72 o 
   6   0   4       64.12       70.78      4.17 o 
   7   0   4       34.18       41.56      3.44 o 
   8   0   4       35.33       38.85      4.13 o 
   9   0   4      123.65      133.58      7.17 o 
  10   0   4       67.31       50.65      5.66 o 
  11   0   4        5.02        3.18      3.76 o 
 -12   1   4       50.68       39.60      4.13 o 
 -11   1   4      198.34      194.15      6.35 o 
 -10   1   4        0.01        0.65      3.03 o 
  -9   1   4       18.96       21.58      2.75 o 
  -8   1   4       28.07       27.54      2.46 o 
  -7   1   4       23.53       33.16      5.15 o 
  -6   1   4      273.07      252.16      4.85 o 
  -5   1   4     5547.07     5681.92    178.04 o 
  -4   1   4     2830.10     3159.54    257.34 o 
  -3   1   4       12.14        9.46      1.52 o 
  -2   1   4       42.40       49.92      7.28 o 
  -1   1   4       12.85        9.19      2.75 o 
   0   1   4      372.10      383.48     38.32 o 
   1   1   4     2065.40     2091.52    257.69 o 
   2   1   4     1155.00     1347.74    104.76 o 
   3   1   4     1095.40     1234.55     43.25 o 
   4   1   4       85.14       76.25      2.73 o 
   5   1   4      144.15      151.62      3.88 o 
   6   1   4        7.80        9.66      2.04 o 
   7   1   4      177.85      185.15      5.02 o 
   8   1   4       38.32       34.36      3.32 o 
   9   1   4      137.83      113.27      7.18 o 
  10   1   4        0.13        1.07      3.64 o 
  11   1   4        6.37        5.07      5.73 o 
 -12   2   4        0.18        4.22      4.54 o 
 -11   2   4       82.92       73.79      4.77 o 
 -10   2   4       35.96       42.67      3.54 o 
  -9   2   4        5.22        4.07      2.37 o 
  -8   2   4       29.47       33.50      2.73 o 
  -7   2   4       94.89       94.01      3.48 o 
  -6   2   4      112.02      124.58      3.58 o 
  -5   2   4       21.36       21.61      1.88 o 
  -4   2   4      221.82      241.42     34.31 o 
  -3   2   4      214.34      195.54     25.46 o 
  -2   2   4       59.39       53.30      7.76 o 
  -1   2   4       76.78       97.43     14.02 o 
   0   2   4      817.69      872.24     14.60 o 
   1   2   4       65.08       71.02      2.66 o 
   2   2   4      159.55      159.00     10.30 o 
   3   2   4      295.09      357.40      5.08 o 
   4   2   4      301.28      309.48      8.84 o 
   5   2   4       15.58       14.69      1.94 o 
   6   2   4       42.82       36.24      2.61 o 
   7   2   4       64.61       60.84      3.32 o 
   8   2   4       44.47       56.85      3.70 o 
   9   2   4        0.78        5.57      2.41 o 
  10   2   4        3.00        2.62      2.70 o 
  11   2   4       10.02       16.75      5.90 o 
 -12   3   4        7.43       10.23      3.27 o 
 -11   3   4        0.82        1.85      2.62 o 
 -10   3   4        0.00        3.64      2.51 o 
  -9   3   4       11.82       13.72      4.60 o 
  -8   3   4      298.74      341.29     22.90 o 
  -7   3   4        3.61        3.85      1.71 o 
  -6   3   4       39.07       40.48      3.40 o 
  -5   3   4      565.66      608.94     81.45 o 
  -4   3   4      296.94      363.57     30.83 o 
  -3   3   4        5.97       10.17      1.80 o 
  -2   3   4     2679.24     2805.39    342.94 o 
  -1   3   4      157.07      164.46     10.69 o 
   0   3   4       77.65       89.86      1.99 o 
   1   3   4      403.15      437.14     21.60 o 
   2   3   4      265.62      288.41      9.31 o 
   3   3   4       21.23       20.83      1.72 o 
   4   3   4       20.38       19.32      2.59 o 
   5   3   4      917.04      932.08      9.41 o 
   6   3   4      319.50      344.50      6.56 o 
   7   3   4        0.38        3.43      1.83 o 
   8   3   4       19.93       15.81      4.65 o 
   9   3   4        5.35        3.47      4.82 o 
  10   3   4       13.94       13.68      3.01 o 
  11   3   4        0.00        2.17      2.93 o 
 -12   4   4        0.00        0.21      3.16 o 
 -11   4   4       22.40       23.95      5.97 o 
 -10   4   4       27.55       30.94      3.36 o 
  -9   4   4       56.20       47.00      3.77 o 
  -8   4   4      132.40      114.48      7.20 o 
  -7   4   4       64.72       72.89      3.46 o 
  -6   4   4        6.56        8.91      3.05 o 
  -5   4   4        0.11        0.30      1.47 o 
  -4   4   4       75.54       79.92      7.98 o 
  -3   4   4        1.32        1.60      1.11 o 
  -2   4   4      297.00      329.56     16.51 o 
  -1   4   4      345.93      388.36      5.49 o 
   0   4   4      965.17     1083.32     30.20 o 
   1   4   4      471.94      505.95     31.49 o 
   2   4   4        0.74        2.69      1.34 o 
   3   4   4       48.39       44.77      2.34 o 
   4   4   4        3.87        6.17      1.66 o 
   5   4   4      297.05      326.88      6.37 o 
   6   4   4      600.44      627.69      8.91 o 
   7   4   4      186.03      190.78      5.50 o 
   8   4   4      162.02      193.21      7.87 o 
   9   4   4        3.56        1.44      2.60 o 
  10   4   4        0.05        2.26      3.46 o 
 -11   5   4        0.00        0.85      2.91 o 
 -10   5   4        2.40       13.15      6.57 o 
  -9   5   4      134.39      154.40     10.10 o 
  -8   5   4      286.15      284.33     23.61 o 
  -7   5   4        0.03        1.47      2.07 o 
  -6   5   4       50.70       50.08      4.58 o 
  -5   5   4        0.75        0.37      1.61 o 
  -4   5   4      143.19      135.65     13.29 o 
  -3   5   4       54.95       46.37      6.03 o 
  -2   5   4      704.58      786.72     27.75 o 
  -1   5   4      334.65      408.93     10.14 o 
   0   5   4      352.43      401.09      8.38 o 
   1   5   4       64.95       53.61      2.81 o 
   2   5   4        5.77        3.57      1.84 o 
   3   5   4      299.62      335.81     15.99 o 
   4   5   4      257.72      273.31      5.81 o 
   5   5   4     1382.56     1465.90     15.82 o 
   6   5   4      490.48      490.27      8.33 o 
   7   5   4       18.55       22.60      2.79 o 
   8   5   4        2.94        4.03      2.13 o 
   9   5   4        0.00        0.12      2.54 o 
  10   5   4        7.68       10.97      2.79 o 
 -11   6   4       11.19       18.82      3.23 o 
 -10   6   4        1.35        3.71      2.81 o 
  -9   6   4        2.69        5.94      2.41 o 
  -8   6   4       27.92       37.92      4.60 o 
  -7   6   4       49.76       53.58      5.83 o 
  -6   6   4        2.69        5.00      2.17 o 
  -5   6   4        0.65        0.61      1.76 o 
  -4   6   4       92.47      108.37     10.81 o 
  -3   6   4       24.90       26.85      4.06 o 
  -2   6   4        1.34        4.57      1.79 o 
  -1   6   4      244.39      267.37      5.35 o 
   0   6   4       19.70       21.95      1.62 o 
   1   6   4      107.16      111.29      4.66 o 
   2   6   4        0.27        1.74      1.74 o 
   3   6   4       70.43       71.74      4.36 o 
   4   6   4        0.34        0.31      2.00 o 
   5   6   4       32.16       38.21      3.05 o 
   6   6   4      100.07       97.15      7.01 o 
   7   6   4        0.58        1.98      2.36 o 
   8   6   4       13.37       14.17      2.64 o 
   9   6   4        3.69        7.43      2.59 o 
 -10   7   4        0.00        3.92      3.07 o 
  -9   7   4        2.95        4.46      2.90 o 
  -8   7   4       55.60       72.39      5.84 o 
  -7   7   4        6.68        8.47      2.64 o 
  -6   7   4       26.10       34.80      3.27 o 
  -5   7   4      371.48      416.52     34.65 o 
  -4   7   4       89.17       89.26      7.42 o 
  -3   7   4        5.09        7.23      2.04 o 
  -2   7   4      495.14      532.96      9.52 o 
  -1   7   4       98.38      121.40      4.58 o 
   0   7   4        0.95        1.74      1.44 o 
   1   7   4      265.73      324.99     18.39 o 
   2   7   4      295.21      324.87     16.00 o 
   3   7   4       20.41       18.33      2.67 o 
   4   7   4        1.48        5.60      2.26 o 
   5   7   4      156.29      178.46      7.81 o 
   6   7   4       22.97       19.41      3.03 o 
   7   7   4        1.46        1.50      2.33 o 
   8   7   4       22.18       24.45      5.99 o 
   9   7   4        1.53        3.79      2.57 o 
  -9   8   4        2.65        4.95      6.09 o 
  -8   8   4        9.31        6.61      3.26 o 
  -7   8   4       39.61       46.29      5.78 o 
  -6   8   4       95.48      108.18     10.77 o 
  -5   8   4       28.38       34.98      3.52 o 
  -4   8   4      228.44      224.17      6.43 o 
  -3   8   4       20.12       19.64      2.79 o 
  -2   8   4        0.01        1.78      2.20 o 
  -1   8   4        6.05        9.11      2.34 o 
   0   8   4       19.44       22.67      1.87 o 
   1   8   4       13.45       11.16      2.37 o 
   2   8   4        3.88        6.86      2.12 o 
   3   8   4       76.29       70.59      3.96 o 
   4   8   4        1.35        2.73      2.41 o 
   5   8   4       10.39        7.07      2.53 o 
   6   8   4        1.63        0.84      4.84 o 
   7   8   4       19.92       22.88      2.99 o 
   8   8   4       11.11        9.09      2.75 o 
  -8   9   4       19.93       20.65      3.65 o 
  -7   9   4        1.97        1.62      7.40 o 
  -6   9   4       35.59       30.77      9.75 o 
  -5   9   4      177.39      169.24      7.36 o 
  -4   9   4      294.26      328.54     28.61 o 
  -3   9   4       21.01       19.83      3.51 o 
  -2   9   4      215.00      243.75      6.68 o 
  -1   9   4      205.55      222.76      6.82 o 
   0   9   4       11.40       13.85      1.90 o 
   1   9   4      204.57      209.43      6.26 o 
   2   9   4        1.12        0.33      2.57 o 
   3   9   4       91.73       95.09      7.82 o 
   4   9   4        8.61        8.90      2.69 o 
   5   9   4       35.25       33.70      3.43 o 
   6   9   4        4.35        1.94      2.79 o 
   7   9   4       18.26       21.64      2.94 o 
  -7  10   4        1.28        1.70      5.53 o 
  -6  10   4      135.94      135.71     10.36 o 
  -5  10   4        0.01        1.82      3.27 o 
  -4  10   4      186.62      207.75      6.78 o 
  -3  10   4        9.61       17.83      7.27 o 
  -2  10   4        1.09        4.50      4.63 o 
  -1  10   4       17.98       30.89      6.28 o 
   0  10   4       80.39       97.52      4.62 o 
   1  10   4      137.08      160.00      8.37 o 
   2  10   4        0.27        4.11      5.18 o 
   3  10   4      109.03      105.11      5.21 o 
   4  10   4       33.94       36.48      4.13 o 
   5  10   4        0.55        2.85      2.57 o 
   6  10   4       15.81       15.96      2.63 o 
  -5  11   4       83.06       71.83      5.07 o 
  -4  11   4        4.71        7.02      2.14 o 
  -3  11   4        2.97        5.02      3.87 o 
  -2  11   4       38.17       38.21      4.11 o 
  -1  11   4       24.27       24.32      3.30 o 
   0  11   4       16.70       18.57      2.24 o 
   1  11   4       11.95       13.92      4.22 o 
   2  11   4       14.48       11.72      6.34 o 
   3  11   4       21.90       21.56      3.48 o 
   4  11   4       24.11       24.18      3.54 o 
  -2  12   4        1.54        3.02      2.92 o 
  -1  12   4       11.38       12.89      3.00 o 
   0  12   4        0.02        1.93      1.80 o 
 -12   1   5       13.30       15.02      3.29 o 
 -11   1   5       28.72       21.36      7.78 o 
 -10   1   5        1.04        0.95      2.70 o 
  -9   1   5       71.26       58.29      3.76 o 
  -8   1   5      283.53      247.00      6.16 o 
  -7   1   5        4.38        7.83      3.58 o 
  -6   1   5      280.95      253.76     22.78 o 
  -5   1   5      234.84      229.96     23.54 o 
  -4   1   5       20.99       16.14      1.87 o 
  -3   1   5       40.35       31.86      4.83 o 
  -2   1   5      193.55      163.20     29.05 o 
  -1   1   5      112.55      113.02     21.19 o 
   0   1   5       33.41       32.42      1.79 o 
   1   1   5        2.83        5.21      2.49 o 
   2   1   5      120.52       92.76     17.37 o 
   3   1   5        3.36        4.29      1.32 o 
   4   1   5        2.93        0.27      1.55 o 
   5   1   5        0.06        1.69      1.96 o 
   6   1   5       22.38       20.54      2.73 o 
   7   1   5        0.00        0.18      1.96 o 
   8   1   5       17.97       17.49      2.62 o 
   9   1   5        1.98        4.37      2.19 o 
  10   1   5        3.21        3.61      4.18 o 
 -12   2   5        1.20        6.39      7.99 o 
 -11   2   5        9.61        8.91      2.94 o 
 -10   2   5       20.07       16.57      3.30 o 
  -9   2   5       21.99       23.38      4.92 o 
  -8   2   5       64.74       61.39     10.37 o 
  -7   2   5        6.54        3.15      2.85 o 
  -6   2   5      110.66      106.00     10.50 o 
  -5   2   5      156.74      158.97     19.56 o 
  -4   2   5      339.61      312.40     43.88 o 
  -3   2   5      138.61      122.84     22.39 o 
  -2   2   5        7.21       14.09      3.87 o 
  -1   2   5      274.96      232.19     37.73 o 
   0   2   5       19.92       15.51      1.89 o 
   1   2   5       28.78       22.53      1.95 o 
   2   2   5       96.04       80.58     11.38 o 
   3   2   5       24.07       24.32      6.25 o 
   4   2   5       31.11       25.00      2.13 o 
   5   2   5       26.05       26.15      5.99 o 
   6   2   5       12.80       12.64      2.82 o 
   7   2   5        0.13        1.66      2.13 o 
   8   2   5       16.63       15.39      2.78 o 
   9   2   5       10.72       13.42      3.76 o 
  10   2   5        3.30        0.29      2.88 o 
 -12   3   5        3.15        3.13      3.13 o 
 -11   3   5       17.08       11.83      3.21 o 
 -10   3   5       63.79       66.06      4.17 o 
  -9   3   5       24.59       26.69      5.98 o 
  -8   3   5       20.35       22.72      2.78 o 
  -7   3   5       46.60       44.57      3.99 o 
  -6   3   5       23.63       28.09      4.61 o 
  -5   3   5       20.73       20.09      2.02 o 
  -4   3   5        0.26        2.00      2.40 o 
  -3   3   5       15.73       14.01      1.73 o 
  -2   3   5      389.87      308.57     43.38 o 
  -1   3   5        1.02        2.45      1.29 o 
   0   3   5       16.05       14.76      1.75 o 
   1   3   5       43.00       42.19      2.43 o 
   2   3   5       22.53       20.47      1.78 o 
   3   3   5      113.99       93.55      3.34 o 
   4   3   5       63.23       60.04      4.39 o 
   5   3   5       56.53       49.57      7.55 o 
   6   3   5        3.82        4.07      2.02 o 
   7   3   5       34.52       37.43      3.11 o 
   8   3   5       59.21       46.40      3.56 o 
   9   3   5        3.61        2.86      2.56 o 
  10   3   5       33.43       32.03      3.71 o 
 -11   4   5        0.60        1.89      2.90 o 
 -10   4   5        4.06        1.27      3.32 o 
  -9   4   5       23.58       24.36      3.48 o 
  -8   4   5       33.71       26.83      4.69 o 
  -7   4   5       41.25       34.47      2.90 o 
  -6   4   5       36.66       33.10      2.76 o 
  -5   4   5        0.01        1.70      1.70 o 
  -4   4   5       84.49       75.66      6.89 o 
  -3   4   5      183.86      181.31     18.72 o 
  -2   4   5        1.77        1.13      1.54 o 
  -1   4   5      124.14      116.99     10.20 o 
   0   4   5       30.16       24.05      1.88 o 
   1   4   5      248.84      214.82     12.33 o 
   2   4   5       12.61       11.81      2.00 o 
   3   4   5        5.56        1.73      2.04 o 
   4   4   5      145.06      139.71      7.11 o 
   5   4   5      165.90      153.96      4.99 o 
   6   4   5        0.36        0.99      2.23 o 
   7   4   5        1.50        4.25      2.36 o 
   8   4   5        0.95        0.30      2.33 o 
   9   4   5       15.14       15.98      3.14 o 
  10   4   5        0.24        0.23      2.63 o 
 -11   5   5       15.59       12.47      3.37 o 
 -10   5   5       22.27       24.02      5.71 o 
  -9   5   5        0.11        0.78      2.73 o 
  -8   5   5       38.86       30.51      3.64 o 
  -7   5   5       26.75       24.06      2.98 o 
  -6   5   5       50.79       49.82      3.15 o 
  -5   5   5       38.05       31.31      2.53 o 
  -4   5   5        0.50        0.82      3.07 o 
  -3   5   5      111.25      123.18      6.10 o 
  -2   5   5       31.03       36.75      2.39 o 
  -1   5   5        0.12        0.63      1.79 o 
   0   5   5      247.49      219.31      3.65 o 
   1   5   5        1.06        3.06      1.69 o 
   2   5   5        0.05        1.33      1.79 o 
   3   5   5       90.20       90.70      8.52 o 
   4   5   5      227.86      230.78      8.51 o 
   5   5   5       26.34       21.01      3.14 o 
   6   5   5       18.85       16.70      2.78 o 
   7   5   5        9.81       13.68      3.62 o 
   8   5   5        1.04        0.56      2.23 o 
   9   5   5        0.78        5.05      2.36 o 
 -10   6   5        6.12       10.45      3.20 o 
  -9   6   5        0.27        0.59      2.86 o 
  -8   6   5        9.89       12.87      3.12 o 
  -7   6   5        0.72        0.24      2.48 o 
  -6   6   5        9.03       10.08      6.10 o 
  -5   6   5        0.60        3.40      2.06 o 
  -4   6   5        8.42       10.93      3.20 o 
  -3   6   5       19.50       26.32      2.59 o 
  -2   6   5      208.96      190.98      4.96 o 
  -1   6   5        5.40       10.87      2.26 o 
   0   6   5       75.80       66.06      2.40 o 
   1   6   5      142.59      146.85      5.43 o 
   2   6   5       87.97       78.34      3.87 o 
   3   6   5      177.13      180.50     10.70 o 
   4   6   5        0.00        4.68      5.98 o 
   5   6   5      149.17      143.00      6.72 o 
   6   6   5       11.89        6.87      2.47 o 
   7   6   5       20.22       17.61      3.05 o 
   8   6   5        0.71        1.29      2.55 o 
   9   6   5        5.28        3.90      3.34 o 
 -10   7   5        8.95        8.88      6.82 o 
  -9   7   5        4.72        3.14      8.86 o 
  -8   7   5       22.87       17.88      3.77 o 
  -7   7   5       30.86       32.55      3.63 o 
  -6   7   5      306.49      305.23     10.51 o 
  -5   7   5       11.31        7.93      2.57 o 
  -4   7   5        0.99        1.28      2.45 o 
  -3   7   5      133.72      142.10     10.32 o 
  -2   7   5      113.08      108.97      5.07 o 
  -1   7   5       82.97       72.74      3.72 o 
   0   7   5        0.29        0.40      2.55 o 
   1   7   5      129.64      120.11      4.66 o 
   2   7   5       68.46       65.19      3.72 o 
   3   7   5       37.46       40.39      3.85 o 
   4   7   5       77.46       71.02      4.14 o 
   5   7   5        1.17        5.12      2.10 o 
   6   7   5       10.85        8.70      2.87 o 
   7   7   5       20.18       19.72      2.98 o 
   8   7   5        2.00        3.47      2.45 o 
  -9   8   5       15.51       23.62      3.67 o 
  -8   8   5       44.08       35.55      4.79 o 
  -7   8   5       33.78       45.18      5.34 o 
  -6   8   5      135.72      171.42     13.38 o 
  -5   8   5       36.12       39.67      5.78 o 
  -4   8   5      197.71      181.79      5.95 o 
  -3   8   5       17.60       16.61      4.85 o 
  -2   8   5      133.00      137.50      5.17 o 
  -1   8   5      200.80      165.41      5.41 o 
   0   8   5       43.22       44.53      3.46 o 
   1   8   5      199.07      180.59      5.80 o 
   2   8   5        0.32        3.98      2.51 o 
   3   8   5        1.43        1.99      2.56 o 
   4   8   5       10.23       14.45      2.61 o 
   5   8   5       16.04       13.08      2.71 o 
   6   8   5       17.94       18.32      3.01 o 
   7   8   5        0.30        1.95      2.78 o 
  -8   9   5        9.53       16.77      3.84 o 
  -7   9   5       92.78      105.66      5.75 o 
  -6   9   5      364.33      396.09     29.20 o 
  -5   9   5       61.99       78.55      4.70 o 
  -4   9   5       62.81       61.45      4.29 o 
  -3   9   5       40.23       40.32      3.68 o 
  -2   9   5        8.05        6.61      2.80 o 
  -1   9   5       18.44       25.31      4.98 o 
   0   9   5       25.93       27.74      2.40 o 
   1   9   5      177.29      186.77      8.91 o 
   2   9   5        2.61        1.45      2.74 o 
   3   9   5       14.41       12.86      2.94 o 
   4   9   5        0.19        0.18      2.07 o 
   5   9   5        1.13        0.29      2.60 o 
   6   9   5        0.87        0.62      4.46 o 
  -6  10   5       81.18       87.66      5.87 o 
  -5  10   5      150.55      149.39      6.38 o 
  -4  10   5        0.45        1.10      3.18 o 
  -3  10   5        1.11        4.16      2.82 o 
  -2  10   5        1.40        2.80      2.80 o 
  -1  10   5       45.45       42.94      3.58 o 
   0  10   5       16.26       15.86      2.71 o 
   1  10   5       12.84       12.45      3.04 o 
   2  10   5       95.25       99.46      4.31 o 
   3  10   5        2.16        2.06      2.68 o 
   4  10   5       71.00       67.64      5.52 o 
  -4  11   5        5.89        7.60      3.29 o 
  -3  11   5        6.49        8.77      3.21 o 
  -2  11   5        2.40        3.02      2.75 o 
  -1  11   5       10.81        7.16      9.28 o 
   0  11   5       34.17       33.11      2.46 o 
   1  11   5       39.89       34.82      3.85 o 
   2  11   5        0.83        0.22      2.79 o 
 -11   0   6        0.09        3.12      3.43 o 
 -10   0   6       29.30       28.57      4.76 o 
  -9   0   6       29.29       33.08      5.71 o 
  -8   0   6        5.68        7.26      1.60 o 
  -7   0   6     1629.82     1704.89     21.00 o 
  -6   0   6     1888.13     2041.42     21.28 o 
  -5   0   6      519.33      615.62     11.42 o 
  -4   0   6        0.01        2.69      2.69 o 
  -3   0   6        2.02        0.30      2.41 o 
  -2   0   6      545.78      557.53     10.23 o 
  -1   0   6      101.53      110.75      5.02 o 
   0   0   6      941.60     1046.51     19.47 o 
   1   0   6      273.52      336.21      8.80 o 
   2   0   6      396.17      381.36      8.91 o 
   3   0   6       68.95       69.21      4.18 o 
   4   0   6        0.00        0.52      2.36 o 
   5   0   6      194.92      201.42      7.23 o 
   6   0   6       87.32       81.36      5.18 o 
   7   0   6      219.46      188.87      8.02 o 
   8   0   6        9.49        6.08      3.32 o 
   9   0   6        3.96        7.04      3.53 o 
 -11   1   6        7.36        7.80      2.27 o 
 -10   1   6       59.66       58.93      4.58 o 
  -9   1   6       27.80       25.89      6.29 o 
  -8   1   6      975.12     1003.93     11.92 o 
  -7   1   6       23.75       23.92      3.22 o 
  -6   1   6        0.66        0.09      2.19 o 
  -5   1   6       22.88       17.32      2.06 o 
  -4   1   6        1.10        0.67      1.72 o 
  -3   1   6       61.25       60.67      6.66 o 
  -2   1   6       27.23       35.50      4.67 o 
  -1   1   6      754.82      766.98     81.47 o 
   0   1   6      205.75      206.86      5.66 o 
   1   1   6      109.12      117.91      7.43 o 
   2   1   6       81.53       66.49      2.97 o 
   3   1   6        0.28        0.86      1.41 o 
   4   1   6      112.83      111.97      5.90 o 
   5   1   6       81.94       74.52      3.37 o 
   6   1   6        4.75        1.72      2.22 o 
   7   1   6        8.26        6.34      2.65 o 
   8   1   6        0.79        2.33      2.33 o 
   9   1   6        0.10        0.97      2.18 o 
 -11   2   6       53.87       47.38      4.53 o 
 -10   2   6        6.02        9.17      2.88 o 
  -9   2   6       23.79       23.92      3.34 o 
  -8   2   6      140.36      129.07      7.59 o 
  -7   2   6      362.14      379.41     18.77 o 
  -6   2   6        0.04        0.44      2.09 o 
  -5   2   6       40.59       47.40      4.89 o 
  -4   2   6      155.45      178.22     25.10 o 
  -3   2   6      249.38      250.86     26.72 o 
  -2   2   6        0.98        8.34      5.18 o 
  -1   2   6        0.01        1.53      1.53 o 
   0   2   6      352.55      340.09     28.70 o 
   1   2   6        0.53        1.36      1.92 o 
   2   2   6       11.71       12.08      1.80 o 
   3   2   6       48.73       55.92      9.02 o 
   4   2   6        1.98        4.84      3.76 o 
   5   2   6        1.55        2.05      3.52 o 
   6   2   6       46.96       40.02      3.24 o 
   7   2   6       36.86       35.15      3.86 o 
   8   2   6       14.38       11.88      2.80 o 
   9   2   6        2.35        1.36      2.51 o 
 -11   3   6       14.33        7.72      6.28 o 
 -10   3   6        0.02        4.88      2.80 o 
  -9   3   6       23.92       17.80      3.48 o 
  -8   3   6       33.58       27.37      3.93 o 
  -7   3   6        3.76       10.78      3.38 o 
  -6   3   6       19.17       20.91      3.00 o 
  -5   3   6      197.92      213.09     16.43 o 
  -4   3   6       41.47       44.36      2.74 o 
  -3   3   6        0.43        0.41      1.49 o 
  -2   3   6       21.46       17.32      6.17 o 
  -1   3   6       57.38       52.55      8.92 o 
   0   3   6        3.31        4.99      1.21 o 
   1   3   6       34.50       43.19      4.70 o 
   2   3   6       83.51       94.52      3.87 o 
   3   3   6      213.82      233.00     16.26 o 
   4   3   6       22.68       19.75      4.02 o 
   5   3   6        0.15        0.80      2.00 o 
   6   3   6       25.26       23.27      4.20 o 
   7   3   6        0.02        1.58      2.15 o 
   8   3   6        3.83        3.76      2.40 o 
   9   3   6        4.39        2.86      2.83 o 
 -11   4   6       48.92       39.93      6.76 o 
 -10   4   6       76.99       61.80      4.66 o 
  -9   4   6       29.73       30.27     10.68 o 
  -8   4   6       17.02       12.20      4.82 o 
  -7   4   6        2.18        2.50      2.51 o 
  -6   4   6        3.33        1.52      2.33 o 
  -5   4   6       78.80       73.92     12.20 o 
  -4   4   6      376.87      423.17     65.14 o 
  -3   4   6      207.22      240.80     27.49 o 
  -2   4   6       11.86        8.87      2.38 o 
  -1   4   6       33.38       37.94      2.67 o 
   0   4   6       97.07       89.12      2.52 o 
   1   4   6      137.11      138.47      5.11 o 
   2   4   6       36.61       36.97      4.09 o 
   3   4   6     1253.72     1424.95     21.62 o 
   4   4   6      300.72      295.23      9.50 o 
   5   4   6       17.49       20.22      5.31 o 
   6   4   6       26.15       30.33      9.78 o 
   7   4   6       13.97       14.91      2.98 o 
   8   4   6        1.37        0.96      2.38 o 
   9   4   6       24.24       29.88      3.57 o 
 -10   5   6        4.93        6.63      3.90 o 
  -9   5   6       80.73       96.60     14.84 o 
  -8   5   6        2.03        5.88      2.91 o 
  -7   5   6        0.01        2.43      2.43 o 
  -6   5   6       68.14       75.84      8.24 o 
  -5   5   6      180.90      218.25     24.41 o 
  -4   5   6      133.36      140.48      9.93 o 
  -3   5   6       31.40       26.25      3.12 o 
  -2   5   6        4.69        7.89      3.27 o 
  -1   5   6       48.10       48.86      3.78 o 
   0   5   6        0.41        0.14      1.42 o 
   1   5   6       69.14       74.32      3.67 o 
   2   5   6      314.28      366.22      7.69 o 
   3   5   6      879.13     1038.88     14.84 o 
   4   5   6      217.31      266.59      6.92 o 
   5   5   6        0.26        0.04      2.53 o 
   6   5   6      147.59      157.09      5.67 o 
   7   5   6       32.26       44.07      3.64 o 
   8   5   6        0.17        1.50      2.68 o 
 -10   6   6       27.44       25.06      5.36 o 
  -9   6   6       13.94       17.36      3.78 o 
  -8   6   6       70.15       95.31      8.26 o 
  -7   6   6       12.05       12.49      3.08 o 
  -6   6   6      101.90      102.09      5.53 o 
  -5   6   6       32.09       37.53      4.32 o 
  -4   6   6      127.51      132.14     11.99 o 
  -3   6   6        0.81        0.94      2.11 o 
  -2   6   6       79.91       80.38      8.22 o 
  -1   6   6        0.25        2.16      2.16 o 
   0   6   6      136.01      150.04      5.75 o 
   1   6   6       62.63       66.43      4.45 o 
   2   6   6       74.01       93.00     11.57 o 
   3   6   6      398.87      440.06      8.82 o 
   4   6   6       15.57       12.31      6.81 o 
   5   6   6       13.11       16.01      3.24 o 
   6   6   6        4.23        7.08      2.53 o 
   7   6   6        6.61       10.63      2.96 o 
  -9   7   6       19.83       14.52      3.54 o 
  -8   7   6       29.34       30.35      4.09 o 
  -7   7   6       15.42       19.71      5.16 o 
  -6   7   6       17.86       16.07      3.43 o 
  -5   7   6        3.50        4.27      2.91 o 
  -4   7   6        0.80        0.50      2.60 o 
  -3   7   6        2.64        8.26      2.47 o 
  -2   7   6        1.36        2.49      2.97 o 
  -1   7   6       12.32       14.23      2.66 o 
   0   7   6        6.99        8.01      1.76 o 
   1   7   6       32.15       34.72      3.44 o 
   2   7   6        0.40        1.89      2.63 o 
   3   7   6       23.51       29.19      5.43 o 
   4   7   6       52.12       56.62      4.19 o 
   5   7   6        5.64        4.37      2.66 o 
   6   7   6        3.30        4.20      2.61 o 
   7   7   6        0.26        4.87      2.26 o 
  -8   8   6        4.79        1.72      3.57 o 
  -7   8   6      209.07      219.19     21.89 o 
  -6   8   6       58.85       59.67     12.49 o 
  -5   8   6       27.73       28.40      3.78 o 
  -4   8   6        5.49        8.43      3.12 o 
  -3   8   6        2.32        2.45      2.74 o 
  -2   8   6       18.96       23.03      3.16 o 
  -1   8   6        0.08        3.68      2.90 o 
   0   8   6       90.52       90.16      3.84 o 
   1   8   6       83.87       86.58      8.07 o 
   2   8   6       44.06       40.74      3.62 o 
   3   8   6        1.09        0.74      2.77 o 
   4   8   6        0.47        2.00      2.57 o 
   5   8   6       40.58       34.82      4.51 o 
   6   8   6       16.66       12.52      3.09 o 
  -6   9   6       57.89       47.08      4.61 o 
  -5   9   6        6.23        4.81      4.98 o 
  -4   9   6        0.17        2.47      3.01 o 
  -3   9   6        0.23        1.85      2.62 o 
  -2   9   6       16.27       21.30      3.79 o 
  -1   9   6      186.30      196.15      8.62 o 
   0   9   6        4.83        4.84      2.29 o 
   1   9   6      162.46      186.84     12.74 o 
   2   9   6       45.28       64.60     12.13 o 
   3   9   6        0.01        1.32      2.67 o 
   4   9   6       34.19       36.16      3.76 o 
  -5  10   6        1.61        0.33      4.99 o 
  -4  10   6        0.50        1.57      2.93 o 
  -3  10   6        0.04        2.24      2.84 o 
  -2  10   6        0.85        1.42      4.35 o 
  -1  10   6       14.42       17.83      3.12 o 
   0  10   6        9.87        7.41      2.01 o 
   1  10   6       19.34       17.39      3.10 o 
   2  10   6        5.78        5.78      2.95 o 
 -11   1   7        5.47        0.45      3.22 o 
 -10   1   7        6.21        7.64      3.18 o 
  -9   1   7       12.72       10.90      3.31 o 
  -8   1   7       77.34       66.91      4.40 o 
  -7   1   7       23.88       29.83      3.54 o 
  -6   1   7      219.31      212.37      6.07 o 
  -5   1   7      141.13      132.67      8.52 o 
  -4   1   7        3.54        1.92      2.31 o 
  -3   1   7      310.12      297.58     21.82 o 
  -2   1   7      121.03      110.57      4.20 o 
  -1   1   7        8.94        8.90      2.41 o 
   0   1   7       48.20       47.37      2.81 o 
   1   1   7       46.77       51.89      8.06 o 
   2   1   7        0.27        1.80      1.80 o 
   3   1   7       10.01        8.29      3.64 o 
   4   1   7       14.68       10.70      2.13 o 
   5   1   7       14.41       17.73      2.44 o 
   6   1   7        5.93        2.97      2.34 o 
   7   1   7        5.80        9.07      2.32 o 
   8   1   7        0.54        1.07      2.37 o 
 -10   2   7       38.72       37.40      4.02 o 
  -9   2   7       15.54       15.98      6.51 o 
  -8   2   7       11.63        8.48      4.47 o 
  -7   2   7        1.59        2.88      2.37 o 
  -6   2   7        4.65        0.89      2.33 o 
  -5   2   7        0.00        3.36      4.54 o 
  -4   2   7       97.53       86.35      7.92 o 
  -3   2   7       77.26       70.05     18.87 o 
  -2   2   7        1.03        3.77      4.63 o 
  -1   2   7       12.87       11.14      1.94 o 
   0   2   7       46.46       41.55      5.91 o 
   1   2   7        8.37        5.36      2.22 o 
   2   2   7        5.68        2.54      1.90 o 
   3   2   7        9.69       13.48      2.85 o 
   4   2   7        5.60        5.04      2.24 o 
   5   2   7        1.82        3.32      2.05 o 
   6   2   7        1.03        0.14      2.24 o 
   7   2   7        0.99        2.75      2.26 o 
   8   2   7        1.40        1.25      2.35 o 
 -10   3   7        1.58        4.78      4.61 o 
  -9   3   7       15.30        9.67      3.41 o 
  -8   3   7       13.44       14.18      2.73 o 
  -7   3   7        2.24        0.31      2.61 o 
  -6   3   7        2.58        6.56      2.11 o 
  -5   3   7       10.84       16.60      2.32 o 
  -4   3   7       34.25       32.64      2.79 o 
  -3   3   7       29.88       21.29      5.37 o 
  -2   3   7        0.03        1.74      1.93 o 
  -1   3   7      309.07      257.06     38.80 o 
   0   3   7       72.38       61.45      4.08 o 
   1   3   7       60.30       62.61      4.11 o 
   2   3   7        0.00        1.40      3.82 o 
   3   3   7        3.08        2.95      2.14 o 
   4   3   7        4.54        1.73      2.42 o 
   5   3   7        5.68        3.17      3.99 o 
   6   3   7        0.10        1.76      2.07 o 
   7   3   7        0.18        0.00      2.34 o 
   8   3   7        7.41        8.51      2.85 o 
 -10   4   7        0.68        1.70      3.05 o 
  -9   4   7        1.54        1.26      2.77 o 
  -8   4   7        2.97        3.47      2.69 o 
  -7   4   7        0.02        0.26      4.58 o 
  -6   4   7        2.01        6.33      2.18 o 
  -5   4   7       24.27       28.84      4.03 o 
  -4   4   7      191.88      214.28     27.86 o 
  -3   4   7       21.30       17.22      5.98 o 
  -2   4   7        8.40        5.90      2.26 o 
  -1   4   7        6.08        3.51      2.16 o 
   0   4   7       31.86       29.43      2.03 o 
   1   4   7        0.05        2.68      3.38 o 
   2   4   7      335.11      365.32      8.93 o 
   3   4   7       89.08       97.42      5.11 o 
   4   4   7       21.39       16.43      3.12 o 
   5   4   7        0.32        0.42      2.72 o 
   6   4   7        5.21        5.38      2.26 o 
   7   4   7       19.60       18.18      3.02 o 
  -9   5   7        6.54        5.48      3.51 o 
  -8   5   7        0.00        4.78      2.73 o 
  -7   5   7        1.99        2.31      3.92 o 
  -6   5   7      120.29      125.10      8.81 o 
  -5   5   7       34.05       32.87      3.43 o 
  -4   5   7       23.63       22.55      2.85 o 
  -3   5   7       80.46       68.56      9.49 o 
  -2   5   7       14.11        9.14      2.59 o 
  -1   5   7        0.56        5.10      3.78 o 
   0   5   7        0.05        0.45      1.58 o 
   1   5   7       21.93       21.09      3.42 o 
   2   5   7        1.10        5.03      3.68 o 
   3   5   7       24.74       15.71      4.08 o 
   4   5   7        2.39        0.30      2.56 o 
   5   5   7       10.39       10.78      2.85 o 
   6   5   7        0.20        0.49      2.66 o 
   7   5   7        6.42        6.47      2.78 o 
  -8   6   7        0.80        0.60      2.92 o 
  -7   6   7        0.03        4.72      2.73 o 
  -6   6   7       68.56       75.55      4.62 o 
  -5   6   7       28.99       33.56      3.70 o 
  -4   6   7        4.18        0.60      2.73 o 
  -3   6   7       28.58       25.72      3.16 o 
  -2   6   7        4.34        6.93      5.70 o 
  -1   6   7       15.84       16.60      2.92 o 
   0   6   7        0.29        1.44      1.71 o 
   1   6   7      209.88      220.03      6.66 o 
   2   6   7      102.92      122.36      6.21 o 
   3   6   7        3.32        0.53      3.27 o 
   4   6   7       80.25       81.78     11.14 o 
   5   6   7        0.23        0.61      2.64 o 
   6   6   7       33.51       39.06      3.83 o 
  -8   7   7       20.96       19.84      6.32 o 
  -7   7   7        5.36       10.06      3.37 o 
  -6   7   7       23.34       20.05      3.54 o 
  -5   7   7       16.22       13.14      3.17 o 
  -4   7   7        0.23        0.68      2.92 o 
  -3   7   7       51.01       49.51      3.83 o 
  -2   7   7       35.45       38.17      3.26 o 
  -1   7   7        1.60        0.86      2.83 o 
   0   7   7        3.06        0.55      1.90 o 
   1   7   7       37.39       38.25      3.58 o 
   2   7   7       13.97       11.49      3.09 o 
   3   7   7        0.58        3.14      2.75 o 
   4   7   7        0.02        1.52      4.42 o 
   5   7   7       42.03       49.94     10.11 o 
  -6   8   7        2.05        0.52     10.19 o 
  -5   8   7        1.91        3.96      2.92 o 
  -4   8   7        0.11        0.88      4.30 o 
  -3   8   7        0.83        5.38      2.83 o 
  -2   8   7       16.38       23.22      7.54 o 
  -1   8   7      158.16      156.06      9.88 o 
   0   8   7        0.14        4.14      2.53 o 
   1   8   7        7.13        7.54      2.77 o 
   2   8   7       26.80       19.28      3.25 o 
   3   8   7        2.84        4.29      3.11 o 
   4   8   7       15.48       13.80      3.36 o 
  -5   9   7        0.06        3.73      4.42 o 
  -4   9   7        1.76        0.84      4.55 o 
  -3   9   7        8.92       14.53      7.10 o 
  -2   9   7       10.34        9.50      3.53 o 
  -1   9   7        4.23        6.57      2.96 o 
   0   9   7       15.41       12.73      2.75 o 
   1   9   7        0.77        2.83      2.83 o 
   2   9   7        2.29        0.50      4.13 o 
  -9   0   8      101.54       73.66      7.02 o 
  -8   0   8        1.23        1.94      4.21 o 
  -7   0   8        5.22        4.89      4.24 o 
  -6   0   8      107.10      116.25      7.86 o 
  -5   0   8       72.64       82.61      6.62 o 
  -4   0   8       42.64       41.43      5.73 o 
  -3   0   8     1114.95     1259.38     19.96 o 
  -2   0   8        1.26        9.42      4.90 o 
  -1   0   8       55.18       58.16      6.74 o 
   0   0   8       46.58       61.63      6.00 o 
   1   0   8       73.20       92.88      6.47 o 
   2   0   8       60.45       59.80      5.15 o 
   3   0   8       79.81       78.79      5.27 o 
   4   0   8       32.92       29.15      3.60 o 
   5   0   8       12.40       10.16      3.56 o 
   6   0   8        6.24       11.75      3.25 o 
   7   0   8        0.16        3.15      3.15 o 
  -9   1   8      154.78      136.82      6.31 o 
  -8   1   8      103.58      104.13      4.82 o 
  -7   1   8       22.14       25.46      3.39 o 
  -6   1   8        1.72        5.16      2.77 o 
  -5   1   8        0.13        2.77      2.05 o 
  -4   1   8        0.25        2.30      1.94 o 
  -3   1   8       23.79       27.05      3.15 o 
  -2   1   8      198.02      202.48     15.21 o 
  -1   1   8       17.33       19.24      4.15 o 
   0   1   8       58.20       71.01      3.61 o 
   1   1   8       21.71       20.59      3.00 o 
   2   1   8       15.03       12.16      3.00 o 
   3   1   8       45.04       42.31      3.05 o 
   4   1   8       51.12       48.85      3.52 o 
   5   1   8       31.87       33.64      2.84 o 
   6   1   8        0.03        2.51      2.64 o 
   7   1   8        0.02        0.23      3.06 o 
  -9   2   8       52.19       40.28      5.26 o 
  -8   2   8        2.99        7.27      3.10 o 
  -7   2   8       17.50       13.78      2.66 o 
  -6   2   8       22.54       19.71      3.06 o 
  -5   2   8        1.97        2.72      2.40 o 
  -4   2   8       73.01       70.68      3.82 o 
  -3   2   8        0.84        1.62      2.31 o 
  -2   2   8       40.85       47.15     12.16 o 
  -1   2   8       95.49       94.26     13.26 o 
   0   2   8        1.31        4.73      2.15 o 
   1   2   8       25.28       24.25      3.98 o 
   2   2   8        1.44        1.84      2.81 o 
   3   2   8        1.81        0.20      6.06 o 
   4   2   8       45.01       43.21      6.60 o 
   5   2   8        0.36        3.76      4.04 o 
   6   2   8        0.07        0.01      2.41 o 
  -9   3   8        2.30        6.19      5.38 o 
  -8   3   8       19.37       22.08      3.52 o 
  -7   3   8        1.20        2.67      2.67 o 
  -6   3   8       16.56       14.44      2.74 o 
  -5   3   8       13.55       14.61      7.31 o 
  -4   3   8        2.59        3.79      2.41 o 
  -3   3   8        4.19        0.68      2.39 o 
  -2   3   8        7.16        4.27      3.98 o 
  -1   3   8       50.51       47.68      7.69 o 
   0   3   8        7.09        6.75      3.29 o 
   1   3   8      246.67      255.35      7.78 o 
   2   3   8        8.49        9.24      3.18 o 
   3   3   8        0.59        0.63      2.65 o 
   4   3   8        4.20        9.25      2.46 o 
   5   3   8        9.52       11.03      2.78 o 
   6   3   8        3.75        4.15      2.44 o 
  -8   4   8       20.19       28.98      3.57 o 
  -7   4   8      276.27      300.26     19.96 o 
  -6   4   8       11.48        8.50      3.05 o 
  -5   4   8        3.23        0.49      2.62 o 
  -4   4   8       41.94       79.40     16.51 o 
  -3   4   8       63.78       88.59     17.19 o 
  -2   4   8       42.04       41.50      3.43 o 
  -1   4   8        3.35        8.42      2.73 o 
   0   4   8      708.77      732.01     31.97 o 
   1   4   8      414.54      433.64     10.64 o 
   2   4   8       24.28       29.69      4.39 o 
   3   4   8        0.40        0.92      3.14 o 
   4   4   8       12.92       16.62      2.91 o 
   5   4   8       25.87       23.49      3.29 o 
   6   4   8        0.44        4.07      3.88 o 
  -8   5   8       17.18       13.59      3.42 o 
  -7   5   8        8.32        4.37      3.04 o 
  -6   5   8        0.34        2.44      2.95 o 
  -5   5   8       62.63       70.58      6.04 o 
  -4   5   8        8.49       10.87      2.90 o 
  -3   5   8       30.86       36.69      3.69 o 
  -2   5   8       10.21        7.40      3.39 o 
  -1   5   8      143.47      155.06     19.37 o 
   0   5   8        6.22       10.94      2.49 o 
   1   5   8      186.13      187.17      6.61 o 
   2   5   8       46.29       44.35      4.84 o 
   3   5   8       10.59        7.08      3.89 o 
   4   5   8       61.88       67.20      4.78 o 
   5   5   8        4.88        4.81      4.51 o 
  -7   6   8       38.99       42.83      4.51 o 
  -6   6   8       54.85       61.48      4.61 o 
  -5   6   8        1.39        1.83      2.98 o 
  -4   6   8        0.00        2.00      3.18 o 
  -3   6   8        6.67        2.02      2.73 o 
  -2   6   8        0.07        4.15      2.41 o 
  -1   6   8       13.76       19.00      6.55 o 
   0   6   8       80.38       75.49      3.38 o 
   1   6   8      239.67      266.37      7.59 o 
   2   6   8        1.88        2.55      3.09 o 
   3   6   8        1.55        3.93      3.29 o 
   4   6   8       24.50       29.75      3.67 o 
  -6   7   8        3.92        5.42      5.76 o 
  -5   7   8        0.22        1.72      4.63 o 
  -4   7   8        2.50        7.30      3.02 o 
  -3   7   8        0.41        2.35      3.32 o 
  -2   7   8       25.98       25.58      3.55 o 
  -1   7   8        0.06        1.65      2.80 o 
   0   7   8       13.23        9.70      2.27 o 
   1   7   8       19.33       20.72      3.97 o 
   2   7   8       20.46       24.12      4.99 o 
   3   7   8       17.07       15.15      6.09 o 
  -4   8   8        0.22        0.28      3.37 o 
  -3   8   8       63.80       65.32      4.82 o 
  -2   8   8        0.46        4.82      3.09 o 
  -1   8   8        6.71        5.55      4.79 o 
   0   8   8       10.12       12.34      2.12 o 
   1   8   8        2.84        0.97      6.34 o 
  -8   1   9        1.60        3.01      3.30 o 
  -7   1   9        2.80        3.34      3.34 o 
  -6   1   9        6.50        3.77      2.70 o 
  -5   1   9       13.17        6.74      3.03 o 
  -4   1   9       17.74       20.52      3.27 o 
  -3   1   9       38.45       39.44      4.46 o 
  -2   1   9       19.29       15.29      4.03 o 
  -1   1   9        1.38        0.91      3.08 o 
   0   1   9       56.54       70.63      4.45 o 
   1   1   9        3.31        0.29      3.11 o 
   2   1   9       19.36       14.69      2.69 o 
   3   1   9        3.29        0.39      2.39 o 
   4   1   9        1.28        1.28      2.35 o 
   5   1   9        2.71        5.09      2.26 o 
  -8   2   9       11.55       14.76      3.33 o 
  -7   2   9        1.09        3.09      3.52 o 
  -6   2   9        2.00        3.24      2.57 o 
  -5   2   9        3.15        4.95      4.08 o 
  -4   2   9        6.77        6.45      2.75 o 
  -3   2   9       50.38       46.31      5.75 o 
  -2   2   9        1.46        0.18      2.62 o 
  -1   2   9       39.07       37.08      5.19 o 
   0   2   9        0.09        1.35      1.93 o 
   1   2   9       44.95       40.90      3.82 o 
   2   2   9        0.18        2.64      2.55 o 
   3   2   9        5.01        4.77      8.02 o 
   4   2   9        0.01        2.39      2.44 o 
  -7   3   9       17.80       19.40      3.37 o 
  -6   3   9       11.68        7.65      3.07 o 
  -5   3   9       21.08       21.53      4.52 o 
  -4   3   9        0.39        0.87      2.67 o 
  -3   3   9        8.72        7.87      2.76 o 
  -2   3   9        0.40        1.46      2.67 o 
  -1   3   9      118.62      108.80     15.55 o 
   0   3   9      143.91      137.30      6.95 o 
   1   3   9       27.81       33.16      4.18 o 
   2   3   9       74.66       80.28      5.52 o 
   3   3   9       26.83       24.40      8.54 o 
   4   3   9        0.12        0.40      2.29 o 
  -7   4   9       31.28       25.62      5.89 o 
  -6   4   9        0.07        4.61      4.79 o 
  -5   4   9        0.00        2.42      3.94 o 
  -4   4   9        1.39        5.19      3.22 o 
  -3   4   9       30.58       32.78      6.51 o 
  -2   4   9       12.43       16.74      3.88 o 
  -1   4   9      148.84      146.58     17.88 o 
   0   4   9        1.78        4.14      2.27 o 
   1   4   9        4.40        7.21      3.54 o 
   2   4   9        1.60        3.06      6.17 o 
   3   4   9        0.01        3.86      2.98 o 
  -6   5   9        7.44        5.80      3.43 o 
  -5   5   9        2.57        3.47      3.98 o 
  -4   5   9       10.16       12.17      3.72 o 
  -3   5   9       29.20       31.03      4.08 o 
  -2   5   9        3.02        7.18      8.40 o 
  -1   5   9       60.75       64.52      4.64 o 
   0   5   9       15.93       18.92      2.50 o 
   1   5   9       12.55       10.14      3.06 o 
   2   5   9        2.91        5.27      3.45 o 
  -4   6   9        0.20        0.50      3.54 o 
  -3   6   9       28.56       19.65      3.96 o 
  -2   6   9        8.13       12.56      3.58 o 
  -1   6   9       14.33       20.57      3.20 o 
   0   6   9        5.08        5.28      2.14 o 
   1   6   9        1.31        1.82      2.76 o 
  -5   0  10        8.53       11.56      4.77 o 
  -4   0  10       31.88       39.85      6.46 o 
  -3   0  10       21.26       19.03      5.44 o 
  -2   0  10        7.81        8.69      4.77 o 
  -1   0  10        0.94        6.36      5.37 o 
   0   0  10        0.34        1.46      4.63 o 
   1   0  10       67.52       55.25      6.86 o 
   2   0  10        0.86        3.05      3.31 o 
  -5   1  10      111.14       88.55      7.07 o 
  -4   1  10        8.12        2.16      4.01 o 
  -3   1  10        1.47        0.60      2.82 o 
  -2   1  10        2.59        6.76      3.31 o 
  -1   1  10       12.38       20.73      5.27 o 
   0   1  10        2.02        1.75      3.08 o 
   1   1  10        9.68       12.08      3.77 o 
   2   1  10       30.35       30.94      3.02 o 
  -5   2  10       11.90       12.68      3.20 o 
  -4   2  10        3.83        4.91      2.84 o 
  -3   2  10       17.85       20.41      2.93 o 
  -2   2  10       12.42        9.89      5.16 o 
  -1   2  10       67.97       67.27      4.38 o 
   0   2  10       35.30       43.19      3.17 o 
   1   2  10       25.45       28.06      4.46 o 
  -4   3  10        2.31        0.91      2.88 o 
  -3   3  10        2.58        5.11      4.78 o 
  -2   3  10      147.69      123.79     24.44 o 
  -1   3  10       45.35       40.95     10.00 o 
   0   3  10        0.27        0.30      2.13 o 
                                                 
